# Supplementary material for: 2,2′-Bis(methyl­ene)-3,3′-(2-thioxo-2,3-dihydro-1H-benzimidazole-1,3-di­yl)dipropane­nitrile
Source: Acta Crystallogr Sect E Struct Rep Online. 2009 Oct 31;65(Pt 11):o2947. doi: 10.1107/S1600536809043438 (PMC2971137; doi:10.1107/S1600536809043438)
Supplement: Supplementary file 1 [file e-65-o2947-sup1.cif]

##############################################################################
###                                                                        ###
###        Electronic paper (Acta Crystallographica Section E)             ###
###                                                                        ###
##############################################################################
#                                                                            #
# This CIF contains the data in a paper accepted for publication in Acta     #
# Crystallographica Section E. It conforms to the requirements of Notes      #
# for Authors for Section E, and has been peer reviewed under the auspices   #
# of the IUCr Commission on Journals.                                        #
#                                                                            #
# Full details of the Crystallographic Information File format               #
# are given in the paper "The Crystallographic Information File (CIF):       #
# a New Standard Archive File for Crystallography" by S. R. Hall, F. H.      #
# Allen and I. D. Brown [Acta Cryst. (1991), A47, 655-685].                  #
#                                                                            #
# The current version of the core CIF dictionary is obtainable from          #
# ftp://ftp.iucr.org/pub/cif_core.dic. The current version number is 2.4.    #
#                                                                            #
# Software is freely available for graphical display of the structure(s) in  #
# this CIF.  For information consult the CIF home page http://www.iucr.org/  #
# cif/home.html                                                              #
#                                                                            #
# This file may be used for bona fide research purposes within the           #
# scientific community so long as proper attribution is given to the journal # 
# article from which it was obtained.                                        #
#                                                                            #
##############################################################################
                                             
data_I
_audit_creation_method     SHELXL-97
_chemical_name_systematic
;
2,2'-Bis(methylene)-3,3'-(2-thioxo-2,3-dihydro-1<i>H</i>-benzimidazole-
1,3-diyl)dipropanenitrile
;
_chemical_name_common     ?
_chemical_formula_moiety     'C15 H12 N4 S1'
_chemical_formula_sum     'C15 H12 N4 S1'
_chemical_formula_iupac     'C15 H12 N4 S1'
_chemical_formula_weight     280.35
_chemical_melting_point     ?
_symmetry_cell_setting     triclinic
_symmetry_space_group_name_H-M     'P -1'
_symmetry_space_group_name_Hall     '-P 1'
loop_
    _symmetry_equiv_pos_as_xyz
    'x, y, z'
    '-x, -y, -z'
_cell_length_a     8.6274(3)
_cell_length_b     9.8271(2)
_cell_length_c     9.8271(2)
_cell_angle_alpha     70.553(2)
_cell_angle_beta     89.730(2)
_cell_angle_gamma     67.853(3)
_cell_volume     720.67(3)
_cell_formula_units_Z     2
_cell_measurement_reflns_used     25
_cell_measurement_theta_min     9.04
_cell_measurement_theta_max     10.95
_cell_measurement_temperature     293(2)
_exptl_crystal_description     prism
_exptl_crystal_colour     colourless
_exptl_crystal_size_max     0.22
_exptl_crystal_size_mid     0.20
_exptl_crystal_size_min     0.18
_exptl_crystal_density_diffrn     1.292
_exptl_crystal_density_meas     ?
_exptl_crystal_density_method     'not measured'
_exptl_crystal_F_000     292
_exptl_absorpt_coefficient_mu     0.219
_exptl_absorpt_correction_type     none
_exptl_absorpt_process_details     ?
_exptl_special_details
;
;
_diffrn_ambient_temperature     293(2)
_diffrn_radiation_type     MoK\a
_diffrn_radiation_wavelength     0.71073
_diffrn_radiation_source     'fine-focus sealed tube'
_diffrn_radiation_monochromator     graphite
_diffrn_measurement_device_type     'Enraf--Nonius TurboCAD-4'
_diffrn_measurement_device     '\k-geometry diffractometer'
_diffrn_measurement_method     'Nonprofiled \w'
_diffrn_reflns_number     6594
_diffrn_reflns_av_R_equivalents     0.0177
_diffrn_reflns_av_sigmaI/netI     0.0221
_diffrn_reflns_theta_min     2.22
_diffrn_reflns_theta_max     27.96
_diffrn_reflns_theta_full     27.96
_diffrn_measured_fraction_theta_max     1.000
_diffrn_measured_fraction_theta_full     1.000
_diffrn_reflns_limit_h_min     -11
_diffrn_reflns_limit_h_max     11
_diffrn_reflns_limit_k_min     -12
_diffrn_reflns_limit_k_max     12
_diffrn_reflns_limit_l_min     -12
_diffrn_reflns_limit_l_max     12
_diffrn_standards_number     2
_diffrn_standards_interval_time     120
_diffrn_standards_decay_%     3
loop_
    _diffrn_standard_refln_index_h
    _diffrn_standard_refln_index_k
    _diffrn_standard_refln_index_l
    2 -4 -1
    2 4 -1
_refine_special_details
;
Refinement of <i>F</i>^2^ against ALL reflections. The weighted <i>R</i>-factor
<i>wR</i> and goodness of fit <i>S</i> are based on <i>F</i>^2^, conventional
<i>R</i>-factors <i>R</i> are based on <i>F</i>, with <i>F</i> set to zero for
negative <i>F</i>^2^. The threshold expression of <i>F</i>^2^ >
\s(<i>F</i>^2^) is used only for calculating <i>R</i>-factors(gt) <i>etc</i>.
and is not relevant to the choice of reflections for refinement.
<i>R</i>-factors based on <i>F</i>^2^ are statistically about twice as large
as those based on <i>F</i>, and <i>R</i>- factors based on ALL data will be
even larger.
;
_reflns_number_total     3297
_reflns_number_gt     2449
_reflns_threshold_expression     I>2\s(I)
_refine_ls_structure_factor_coef     Fsqd
_refine_ls_matrix_type     full
_refine_ls_R_factor_all     0.0580
_refine_ls_R_factor_gt     0.0389
_refine_ls_wR_factor_gt     0.0996
_refine_ls_wR_factor_ref     0.1108
_refine_ls_goodness_of_fit_ref     1.017
_refine_ls_restrained_S_all     1.017
_refine_ls_number_reflns     3297
_refine_ls_number_parameters     181
_refine_ls_number_restraints     0
_refine_ls_hydrogen_treatment     constr
_refine_ls_weighting_scheme     calc
_refine_ls_weighting_details
         'calc w=1/[\s^2^(Fo^2^)+(0.0547P)^2^+0.1378P] where P=(Fo^2^+2Fc^2^)/3'
_atom_sites_solution_hydrogens     geom
_atom_sites_solution_primary     direct
_atom_sites_solution_secondary     difmap
_refine_ls_shift/su_max     0.002
_refine_ls_shift/su_mean     0.000
_refine_diff_density_max     0.187
_refine_diff_density_min     -0.316
_refine_ls_extinction_method     none
_refine_ls_extinction_coef     ?
loop_
    _atom_type_symbol
    _atom_type_description
    _atom_type_scat_dispersion_real
    _atom_type_scat_dispersion_imag
    _atom_type_scat_source
    'C' 'C' 0.0033 0.0016
                         'International Tables Vol C Tables 4.2.6.8 and 6.1.1.4'
    'H' 'H' 0.0000 0.0000
                         'International Tables Vol C Tables 4.2.6.8 and 6.1.1.4'
    'N' 'N' 0.0061 0.0033
                         'International Tables Vol C Tables 4.2.6.8 and 6.1.1.4'
    'S' 'S' 0.1246 0.1234
                         'International Tables Vol C Tables 4.2.6.8 and 6.1.1.4'
_computing_data_collection     'CAD-4 EXPRESS (Enraf--Nonius, 1994)'
_computing_cell_refinement     'CAD-4 EXPRESS (Enraf--Nonius, 1994)'
_computing_data_reduction     'XCAD4 (Harms & Wocadlo, 1995)'
_computing_structure_solution     'SHELXS97 (Sheldrick, 2008)'
_computing_structure_refinement     'SHELXL97 (Sheldrick, 2008)'
_computing_molecular_graphics     'ORTEP-3 for Windows (Farrugia, 1997)'
_computing_publication_material     'WinGX (Farrugia, 1999)'
loop_
    _atom_site_type_symbol
    _atom_site_label
    _atom_site_fract_x
    _atom_site_fract_y
    _atom_site_fract_z
    _atom_site_U_iso_or_equiv
    _atom_site_adp_type
    _atom_site_calc_flag
    _atom_site_refinement_flags
    _atom_site_occupancy
    _atom_site_disorder_assembly
    _atom_site_disorder_group
    S S1 0.21056(7) 0.61386(6) 0.54777(5) 0.06747(18) Uani d . 1 . .
    N N1 0.12971(16) 0.64019(15) 0.80813(13) 0.0438(3) Uani d . 1 . .
    N N2 0.36099(16) 0.43553(15) 0.82525(13) 0.0443(3) Uani d . 1 . .
    C C2 0.33686(19) 0.43018(18) 0.96681(16) 0.0429(3) Uani d . 1 . .
    C C1 0.19084(19) 0.55980(18) 0.95584(16) 0.0421(3) Uani d . 1 . .
    C C7 0.2340(2) 0.56319(18) 0.72744(16) 0.0452(3) Uani d . 1 . .
    C C9 0.01720(18) 0.92638(18) 0.74111(16) 0.0447(3) Uani d . 1 . .
    C C10 0.1474(2) 0.95298(19) 0.65727(17) 0.0478(4) Uani d . 1 . .
    C C14 0.3569(2) 0.1382(2) 0.84115(19) 0.0529(4) Uani d . 1 . .
    C C13 0.45594(19) 0.20653(18) 0.74643(17) 0.0455(3) Uani d . 1 . .
    C C12 0.5016(2) 0.3244(2) 0.78361(19) 0.0510(4) Uani d . 1 . .
    H H12A 0.5942 0.2689 0.8632 0.061 Uiso calc R 1 . .
    H H12B 0.5405 0.3823 0.7000 0.061 Uiso calc R 1 . .
    N N3 0.2515(2) 0.9733(2) 0.59254(18) 0.0649(4) Uani d . 1 . .
    C C6 0.1282(2) 0.5886(2) 1.07808(18) 0.0529(4) Uani d . 1 . .
    H H6 0.0298 0.6752 1.0707 0.063 Uiso calc R 1 . .
    C C8 -0.0187(2) 0.78626(19) 0.74714(19) 0.0510(4) Uani d . 1 . .
    H H8A -0.1083 0.7813 0.8060 0.061 Uiso calc R 1 . .
    H H8B -0.0575 0.7988 0.6495 0.061 Uiso calc R 1 . .
    N N4 0.2784(2) 0.0869(2) 0.9192(2) 0.0810(5) Uani d . 1 . .
    C C3 0.4283(2) 0.3241(2) 1.10096(18) 0.0563(4) Uani d . 1 . .
    H H3 0.5264 0.2372 1.1085 0.068 Uiso calc R 1 . .
    C C5 0.2197(3) 0.4820(2) 1.21154(19) 0.0638(5) Uani d . 1 . .
    H H5 0.1814 0.4969 1.2962 0.077 Uiso calc R 1 . .
    C C15 0.5064(3) 0.1615(3) 0.6360(2) 0.0681(5) Uani d . 1 . .
    H H15A 0.4778 0.0855 0.6195 0.082 Uiso calc R 1 . .
    H H15B 0.5706 0.2057 0.5745 0.082 Uiso calc R 1 . .
    C C11 -0.0631(2) 1.0256(2) 0.8061(2) 0.0638(5) Uani d . 1 . .
    H H11A -0.0353 1.1105 0.7973 0.077 Uiso calc R 1 . .
    H H11B -0.1475 1.0105 0.8607 0.077 Uiso calc R 1 . .
    C C4 0.3670(3) 0.3534(2) 1.22258(19) 0.0651(5) Uani d . 1 . .
    H H4 0.4260 0.2853 1.3143 0.078 Uiso calc R 1 . .
loop_
    _atom_site_aniso_label
    _atom_site_aniso_U_11
    _atom_site_aniso_U_22
    _atom_site_aniso_U_33
    _atom_site_aniso_U_12
    _atom_site_aniso_U_13
    _atom_site_aniso_U_23
    S1 0.0965(4) 0.0682(3) 0.0385(2) -0.0351(3) 0.0141(2) -0.0176(2)
    N1 0.0492(7) 0.0414(7) 0.0399(6) -0.0177(5) 0.0080(5) -0.0138(5)
    N2 0.0505(7) 0.0423(7) 0.0441(7) -0.0195(6) 0.0117(5) -0.0193(5)
    C2 0.0511(8) 0.0414(8) 0.0432(7) -0.0239(7) 0.0072(6) -0.0172(6)
    C1 0.0502(8) 0.0432(8) 0.0403(7) -0.0250(7) 0.0090(6) -0.0166(6)
    C7 0.0570(9) 0.0446(8) 0.0419(8) -0.0268(7) 0.0121(7) -0.0173(6)
    C9 0.0394(7) 0.0421(8) 0.0441(8) -0.0114(6) 0.0058(6) -0.0107(6)
    C10 0.0486(9) 0.0456(8) 0.0487(8) -0.0170(7) 0.0085(7) -0.0181(7)
    C14 0.0571(10) 0.0575(10) 0.0575(9) -0.0287(8) 0.0212(8) -0.0303(8)
    C13 0.0442(8) 0.0462(8) 0.0505(8) -0.0196(7) 0.0147(6) -0.0208(7)
    C12 0.0476(8) 0.0542(9) 0.0620(10) -0.0240(7) 0.0193(7) -0.0295(8)
    N3 0.0637(9) 0.0732(11) 0.0700(10) -0.0339(8) 0.0260(8) -0.0331(8)
    C6 0.0649(10) 0.0564(10) 0.0522(9) -0.0317(8) 0.0190(8) -0.0287(8)
    C8 0.0446(8) 0.0502(9) 0.0538(9) -0.0182(7) 0.0051(7) -0.0142(7)
    N4 0.0919(13) 0.1025(14) 0.0810(12) -0.0640(12) 0.0448(10) -0.0434(11)
    C3 0.0618(10) 0.0496(9) 0.0524(9) -0.0208(8) -0.0045(8) -0.0136(8)
    C5 0.0945(14) 0.0776(13) 0.0429(9) -0.0515(12) 0.0189(9) -0.0303(9)
    C15 0.0859(13) 0.0850(14) 0.0663(11) -0.0532(12) 0.0376(10) -0.0450(11)
    C11 0.0618(11) 0.0577(11) 0.0732(12) -0.0217(9) 0.0246(9) -0.0272(9)
    C4 0.0887(14) 0.0639(11) 0.0425(9) -0.0355(11) -0.0051(9) -0.0125(8)
_geom_special_details
;
All e.s.d.'s are estimated using the full covariance matrix. The cell e.s.d.'s
are taken into account individually in the estimation of e.s.d.'s in
distances, angles and torsion angles; correlations between e.s.d.'s in cell
parameters are only used when they are defined by crystal symmetry. An
approximate (isotropic) treatment of cell e.s.d.'s is used for estimating
e.s.d.'s involving l.s. planes.
;
loop_
    _geom_bond_atom_site_label_1
    _geom_bond_atom_site_label_2
    _geom_bond_site_symmetry_1
    _geom_bond_site_symmetry_2
    _geom_bond_distance
    _geom_bond_publ_flag
    S1 C7 . . 1.6577(15) ?
    N1 C1 . . 1.3924(19) ?
    N1 C7 . . 1.375(2) ?
    N1 C8 . . 1.452(2) ?
    N2 C2 . . 1.3922(19) ?
    N2 C7 . . 1.367(2) ?
    N2 C12 . . 1.458(2) ?
    N3 C10 . . 1.138(3) ?
    N4 C14 . . 1.139(3) ?
    C1 C2 . . 1.386(2) no
    C1 C6 . . 1.386(2) no
    C2 C3 . . 1.386(2) no
    C3 C4 . . 1.378(3) no
    C4 C5 . . 1.387(4) no
    C5 C6 . . 1.383(3) no
    C8 C9 . . 1.504(3) no
    C9 C10 . . 1.442(2) no
    C9 C11 . . 1.319(3) no
    C12 C13 . . 1.503(3) no
    C13 C14 . . 1.434(2) no
    C13 C15 . . 1.317(3) no
    C3 H3 . . 0.9300 no
    C4 H4 . . 0.9300 no
    C5 H5 . . 0.9300 no
    C6 H6 . . 0.9300 no
    C8 H8A . . 0.9700 no
    C8 H8B . . 0.9700 no
    C11 H11A . . 0.9300 no
    C11 H11B . . 0.9300 no
    C12 H12A . . 0.9700 no
    C12 H12B . . 0.9700 no
    C15 H15A . . 0.9300 no
    C15 H15B . . 0.9300 no
loop_
    _geom_angle_atom_site_label_1
    _geom_angle_atom_site_label_2
    _geom_angle_atom_site_label_3
    _geom_angle_site_symmetry_1
    _geom_angle_site_symmetry_2
    _geom_angle_site_symmetry_3
    _geom_angle
    _geom_angle_publ_flag
    C1 N1 C7 . . . 109.85(14) ?
    C1 N1 C8 . . . 125.42(14) ?
    C7 N1 C8 . . . 124.70(13) ?
    C2 N2 C7 . . . 110.30(14) ?
    C2 N2 C12 . . . 126.00(14) ?
    C7 N2 C12 . . . 123.70(13) ?
    N1 C1 C2 . . . 106.98(14) ?
    N1 C1 C6 . . . 131.26(16) ?
    C2 C1 C6 . . . 121.74(15) no
    N2 C2 C1 . . . 106.69(13) ?
    N2 C2 C3 . . . 131.89(16) ?
    C1 C2 C3 . . . 121.42(15) no
    C2 C3 C4 . . . 116.90(18) no
    C3 C4 C5 . . . 121.62(17) no
    C4 C5 C6 . . . 121.78(19) no
    C1 C6 C5 . . . 116.53(19) no
    S1 C7 N1 . . . 127.09(13) ?
    S1 C7 N2 . . . 126.73(13) ?
    N1 C7 N2 . . . 106.18(12) ?
    N1 C8 C9 . . . 111.91(15) ?
    C8 C9 C10 . . . 117.04(15) no
    C8 C9 C11 . . . 124.34(16) no
    C10 C9 C11 . . . 118.62(16) no
    N3 C10 C9 . . . 179.21(18) ?
    N2 C12 C13 . . . 113.07(15) ?
    C12 C13 C14 . . . 116.74(15) no
    C12 C13 C15 . . . 123.33(19) no
    C14 C13 C15 . . . 119.89(19) no
    N4 C14 C13 . . . 177.6(2) ?
    C2 C3 H3 . . . 122.00 no
    C4 C3 H3 . . . 122.00 no
    C3 C4 H4 . . . 119.00 no
    C5 C4 H4 . . . 119.00 no
    C4 C5 H5 . . . 119.00 no
    C6 C5 H5 . . . 119.00 no
    C1 C6 H6 . . . 122.00 no
    C5 C6 H6 . . . 122.00 no
    N1 C8 H8A . . . 109.00 no
    N1 C8 H8B . . . 109.00 no
    C9 C8 H8A . . . 109.00 no
    C9 C8 H8B . . . 109.00 no
    H8A C8 H8B . . . 108.00 no
    C9 C11 H11A . . . 120.00 no
    C9 C11 H11B . . . 120.00 no
    H11A C11 H11B . . . 120.00 no
    N2 C12 H12A . . . 109.00 no
    N2 C12 H12B . . . 109.00 no
    C13 C12 H12A . . . 109.00 no
    C13 C12 H12B . . . 109.00 no
    H12A C12 H12B . . . 108.00 no
    C13 C15 H15A . . . 120.00 no
    C13 C15 H15B . . . 120.00 no
    H15A C15 H15B . . . 120.00 no
loop_
    _geom_torsion_atom_site_label_1
    _geom_torsion_atom_site_label_2
    _geom_torsion_atom_site_label_3
    _geom_torsion_atom_site_label_4
    _geom_torsion_site_symmetry_1
    _geom_torsion_site_symmetry_2
    _geom_torsion_site_symmetry_3
    _geom_torsion_site_symmetry_4
    _geom_torsion
    _geom_torsion_publ_flag
    C7 N1 C1 C2 . . . . 0.2(2) ?
    C7 N1 C1 C6 . . . . -178.16(19) ?
    C8 N1 C1 C2 . . . . -177.94(16) ?
    C8 N1 C1 C6 . . . . 3.7(3) ?
    C1 N1 C7 S1 . . . . 179.15(14) ?
    C1 N1 C7 N2 . . . . -0.56(19) ?
    C8 N1 C7 S1 . . . . -2.7(3) ?
    C8 N1 C7 N2 . . . . 177.61(15) ?
    C1 N1 C8 C9 . . . . 78.8(2) ?
    C7 N1 C8 C9 . . . . -99.06(19) ?
    C7 N2 C2 C1 . . . . -0.6(2) ?
    C7 N2 C2 C3 . . . . 178.92(19) ?
    C12 N2 C2 C1 . . . . 178.44(16) ?
    C12 N2 C2 C3 . . . . -2.1(3) ?
    C2 N2 C7 S1 . . . . -179.02(14) ?
    C2 N2 C7 N1 . . . . 0.69(19) ?
    C12 N2 C7 S1 . . . . 2.0(3) ?
    C12 N2 C7 N1 . . . . -178.34(15) ?
    C2 N2 C12 C13 . . . . 101.76(19) ?
    C7 N2 C12 C13 . . . . -79.4(2) ?
    N1 C1 C2 N2 . . . . 0.21(19) ?
    N1 C1 C2 C3 . . . . -179.34(16) ?
    C6 C1 C2 N2 . . . . 178.77(16) ?
    C6 C1 C2 C3 . . . . -0.8(3) ?
    N1 C1 C6 C5 . . . . 178.7(2) ?
    C2 C1 C6 C5 . . . . 0.5(3) ?
    N2 C2 C3 C4 . . . . -179.3(2) ?
    C1 C2 C3 C4 . . . . 0.2(3) ?
    C2 C3 C4 C5 . . . . 0.7(3) ?
    C3 C4 C5 C6 . . . . -1.0(4) ?
    C4 C5 C6 C1 . . . . 0.3(4) ?
    N1 C8 C9 C10 . . . . 59.16(19) ?
    N1 C8 C9 C11 . . . . -121.4(2) ?
    N2 C12 C13 C14 . . . . -43.4(2) ?
    N2 C12 C13 C15 . . . . 138.7(2) ?
loop_
    _geom_hbond_atom_site_label_D
    _geom_hbond_atom_site_label_H
    _geom_hbond_atom_site_label_A
    _geom_hbond_site_symmetry_A
    _geom_hbond_distance_DH
    _geom_hbond_distance_HA
    _geom_hbond_distance_DA
    _geom_hbond_angle_DHA
    _geom_hbond_publ_flag
    C8 H8B S1 . 0.97 2.77 3.204(2) 108 yes
    C11 H11B N4 2_567 0.93 2.51 3.387(3) 158 yes
data_global
_journal_date_recd_electronic     2009-10-06
_journal_date_accepted     2009-10-21
_journal_name_full     'Acta Crystallographica, Section E'
_journal_year     2009
_journal_volume     65
_journal_issue     11
_journal_page_first     o2947
_journal_page_last     o2947
_journal_paper_category     QO
_journal_coeditor_code     PV2216
_publ_contact_author_name     'Hanene Hemissi'
_publ_contact_author_address
;
Laboratoire de chimie des Mat\'eriaux
Facult\'e des Sciences de Bizerte
7021 Zarzouna Bizerte Tunisie
;
_publ_contact_author_email     'Hanene.Hemissi@fsb.rnu.tn'
_publ_contact_author_fax     '216 72 590 566'
_publ_contact_author_phone     '216 72 591 906'
_publ_section_title
;\
2,2'-Bis(methylene)-3,3'-(2-thioxo-2,3-dihydro-1<i>H</i>-benzimidazole-1,3-\
diyl)dipropanenitrile
;
loop_
    _publ_author_name
    _publ_author_address
    'Ould M'hamed Mohamed'
;
Laboratoire de Synth\'ese Organique et H\'et\'erocyclique
Facult\'e des Sciences de Tunis
2092 Tunisia
;
    "M'rabet, Hedi"
;
Laboratoire de Synth\'ese Organique et H\'et\'erocyclique
Facult\'e des Sciences de Tunis
2092 Tunisia
;
    'Hemissi, Hanene'
;
Laboratoire de Chimie des Mat\'eriaux
Facult\'e des Sciences de Bizerte
7021 Zarzouna Bizerte Tunisia
;
    'El Efrit, Mohamed'
;
Laboratoire de Synth\'ese Organique  et H\'et\'erocyclique
Facult\'e des Sciences de Tunis
2092 Tunisia
;
