# Supplementary material for: 2,2′-Bis(methyl­ene)-3,3′-(2-thioxo-2,3-dihydro-1H-benzimidazole-1,3-di­yl)dipropane­nitrile
Source: Acta Crystallogr Sect E Struct Rep Online. 2009 Oct 31;65(Pt 11):o2947. doi: 10.1107/S1600536809043438 (PMC2971137; doi:10.1107/S1600536809043438)
Supplement: Supplementary file 2 [file e-65-o2947-Isup2.hkl]

#
# h,k,l, Fc-squared, Fo-squared, sigma(Fo-squared) and status flag
#
data_I
_shelx_title ' cad4 in P -1'
_shelx_refln_list_code          4
_shelx_F_calc_maximum      101.88
_exptl_crystal_F_000       292.00
_reflns_d_resolution_high  0.7579
 
loop_
 _symmetry_equiv_pos_as_xyz
 'x, y, z'
 '-x, -y, -z'
 
_cell_length_a     8.6274
_cell_length_b     9.8271
_cell_length_c     9.8271
_cell_angle_alpha  70.553
_cell_angle_beta   89.730
_cell_angle_gamma  67.853
 
_shelx_F_squared_multiplier     1.000
 
loop_
 _refln_index_h
 _refln_index_k
 _refln_index_l
 _refln_F_squared_calc
 _refln_F_squared_meas
 _refln_F_squared_sigma
 _refln_observed_status
   1   0   0       24.94       19.84      0.25 o
   2   0   0      188.54      223.29      3.20 o
   3   0   0      320.04      316.04     10.42 o
   4   0   0      130.64      121.95      2.04 o
   5   0   0       95.67      101.29      1.22 o
   6   0   0       55.86       60.72      1.66 o
   7   0   0       23.77       24.51      0.91 o
   8   0   0       29.34       31.04      1.64 o
   9   0   0        8.97        7.74      1.46 o
  10   0   0        2.48        2.52      0.98 o
 -10   1   0        2.14        3.56      0.97 o
  -9   1   0        2.37        4.70      0.82 o
  -8   1   0        0.00       -0.26      1.00 o
  -7   1   0       83.03       78.76      2.01 o
  -6   1   0        3.80        4.15      0.58 o
  -5   1   0       64.31       66.46      2.37 o
  -4   1   0      383.37      415.41      7.53 o
  -3   1   0     1131.87     1164.77      6.86 o
  -2   1   0      166.32      192.17      1.33 o
  -1   1   0       63.67       62.94      0.52 o
   0   1   0     1256.85     1126.45      4.91 o
   1   1   0      614.84      595.42     10.52 o
   2   1   0     9589.67     8103.46     13.24 o
   3   1   0       21.15       25.02      0.48 o
   4   1   0        5.47       10.65      0.43 o
   5   1   0      180.94      183.85      1.55 o
   6   1   0        4.87        5.31      0.53 o
   7   1   0       41.66       43.46      1.24 o
   8   1   0        1.18       -0.13      0.92 o
   9   1   0       21.17       22.18      1.04 o
  10   1   0        0.14        0.95      0.91 o
  -9   2   0        0.16       -1.23      1.23 o
  -8   2   0        2.16        1.01      0.90 o
  -7   2   0       11.90       10.75      1.24 o
  -6   2   0        2.09        1.10      0.67 o
  -5   2   0       28.47       22.55      2.83 o
  -4   2   0      142.94      164.43      3.17 o
  -3   2   0      156.38      170.42      3.13 o
  -2   2   0      138.51      138.72      2.66 o
  -1   2   0     3480.97     3063.34      6.88 o
   0   2   0     1462.64     1360.18     12.17 o
   1   2   0        0.56        1.63      0.41 o
   2   2   0    10379.47     8542.71     32.59 o
   3   2   0      693.62      717.22     15.26 o
   4   2   0      238.35      255.75      4.36 o
   5   2   0        2.03        2.57      0.40 o
   6   2   0        1.11        0.23      0.68 o
   7   2   0        8.17        9.40      1.05 o
   8   2   0       12.91       12.23      0.81 o
   9   2   0        0.18        0.33      0.98 o
  10   2   0        5.23        6.92      1.17 o
  11   2   0        3.93        3.10      0.95 o
  -9   3   0        3.87        3.93      0.90 o
  -8   3   0        0.80        1.86      0.77 o
  -7   3   0        0.03        0.98      0.95 o
  -6   3   0        8.35        9.29      0.75 o
  -5   3   0       85.46       82.08      1.36 o
  -4   3   0       94.53       96.00      1.29 o
  -3   3   0       43.82       49.73      0.88 o
  -2   3   0     1460.41     1479.25     27.47 o
  -1   3   0      123.48      135.86      1.07 o
   0   3   0      367.54      353.61      2.18 o
   1   3   0     1331.51     1298.26      3.96 o
   2   3   0     2944.08     2915.40     52.26 o
   3   3   0      218.15      211.72      1.50 o
   4   3   0      971.96     1018.81     18.69 o
   5   3   0      159.32      164.62      1.45 o
   6   3   0       12.97       15.51      1.00 o
   7   3   0       36.73       37.11      0.96 o
   8   3   0       11.35        9.71      0.74 o
   9   3   0        0.69        1.14      1.16 o
  10   3   0       13.19       12.33      1.64 o
  11   3   0        0.21       -1.19      1.26 o
  -8   4   0        2.88        3.78      2.23 o
  -7   4   0        1.66        1.64      0.86 o
  -6   4   0        5.50        6.05      0.80 o
  -5   4   0        1.57        0.34      0.57 o
  -4   4   0       16.92       18.25      0.77 o
  -3   4   0       22.25       23.87      0.83 o
  -2   4   0       94.44      103.87      4.64 o
  -1   4   0       17.60       18.61      0.58 o
   0   4   0      464.68      441.50      2.92 o
   1   4   0       70.33       90.21      4.40 o
   2   4   0       40.06       33.09      0.60 o
   3   4   0      539.05      530.63      7.36 o
   4   4   0      648.57      674.85      3.81 o
   5   4   0       39.92       40.13      0.98 o
   6   4   0       17.99       16.34      0.70 o
   7   4   0       89.02       91.19      2.71 o
   8   4   0       13.55       13.10      0.80 o
   9   4   0       31.52       29.15      1.09 o
  10   4   0        0.46       -0.32      1.06 o
  11   4   0        0.00        0.55      1.15 o
  -7   5   0        1.01        0.23      1.07 o
  -6   5   0        1.63        1.71      1.01 o
  -5   5   0        0.64        0.75      0.93 o
  -4   5   0        1.46        0.04      0.84 o
  -3   5   0       21.90       24.80      0.84 o
  -2   5   0       57.99       61.69      1.09 o
  -1   5   0       15.57       13.02      0.57 o
   0   5   0      465.71      494.18      7.81 o
   1   5   0      158.64      168.35      2.01 o
   2   5   0       44.23       38.35      0.96 o
   3   5   0       58.69       64.36      0.92 o
   4   5   0       27.46       32.13      0.77 o
   5   5   0       71.02       71.90      3.06 o
   6   5   0       19.36       17.69      0.74 o
   7   5   0       40.71       37.75      1.03 o
   8   5   0        9.38        9.87      1.14 o
   9   5   0       18.08       21.26      1.12 o
  10   5   0        8.45        5.68      0.89 o
  11   5   0        1.15        2.39      0.98 o
  -6   6   0        4.41        7.36      0.84 o
  -5   6   0        0.08        1.05      0.76 o
  -4   6   0        0.34       -0.18      0.86 o
  -3   6   0       10.52        8.91      0.70 o
  -2   6   0        6.62        7.22      0.62 o
  -1   6   0      398.37      393.95      2.86 o
   0   6   0       23.25       25.13      0.78 o
   1   6   0       81.27       69.66      1.07 o
   2   6   0      342.30      352.17      5.49 o
   3   6   0      117.58      116.19      3.01 o
   4   6   0        0.54        0.09      0.49 o
   5   6   0      141.87      135.00      2.86 o
   6   6   0        0.60       -0.04      0.81 o
   7   6   0       44.89       46.24      1.16 o
   8   6   0        0.39       -0.21      0.93 o
   9   6   0        2.51        3.89      0.71 o
  10   6   0        2.73        2.45      0.82 o
  11   6   0       10.93       11.45      1.06 o
  -5   7   0        0.08       -1.17      1.38 o
  -4   7   0       22.77       25.67      1.08 o
  -3   7   0        3.70        2.96      0.65 o
  -2   7   0       49.66       46.18      1.92 o
  -1   7   0        5.16        5.70      0.80 o
   0   7   0        4.13        3.63      0.87 o
   1   7   0      110.51      113.89      1.48 o
   2   7   0       38.42       42.66      1.88 o
   3   7   0        8.33        8.85      0.57 o
   4   7   0        6.65        7.46      0.59 o
   5   7   0        4.91        4.50      0.92 o
   6   7   0        8.29        7.96      0.75 o
   7   7   0      107.26      104.60      1.68 o
   8   7   0       11.23       13.63      1.24 o
   9   7   0        1.14        0.59      1.76 o
  10   7   0       18.26       19.31      1.15 o
  11   7   0        1.95        0.67      1.04 o
  -4   8   0        0.25       -0.03      1.09 o
  -3   8   0        2.26        2.92      0.77 o
  -2   8   0       18.55       19.41      1.00 o
  -1   8   0        4.92        4.74      0.74 o
   0   8   0       31.11       30.68      0.98 o
   1   8   0      125.51      127.77      1.75 o
   2   8   0        7.52        5.78      0.62 o
   3   8   0       17.11       15.91      0.76 o
   4   8   0       31.11       29.41      0.95 o
   5   8   0       84.61       87.75      3.54 o
   6   8   0       22.03       24.19      0.94 o
   7   8   0        5.44        6.02      0.74 o
   8   8   0        0.10       -1.04      1.04 o
   9   8   0        1.79        3.58      0.81 o
  10   8   0        0.07        0.26      1.17 o
  -3   9   0        0.03        1.48      0.84 o
  -2   9   0        1.44        2.83      1.11 o
  -1   9   0       27.05       28.16      1.13 o
   0   9   0        8.97        7.39      1.69 o
   1   9   0        4.24        4.37      0.71 o
   2   9   0       12.09       13.44      1.10 o
   3   9   0       46.08       45.35      1.20 o
   4   9   0        0.55        0.16      0.85 o
   5   9   0        2.83        2.39      0.66 o
   6   9   0       14.77       13.57      1.76 o
   7   9   0        0.22       -0.74      1.00 o
   8   9   0        0.73        0.33      1.08 o
   9   9   0        0.83        1.26      0.86 o
  10   9   0        3.10        2.95      0.98 o
  -2  10   0        0.36       -0.31      1.17 o
  -1  10   0        1.83        2.48      2.16 o
   0  10   0        3.95        3.37      0.80 o
   1  10   0        1.32        1.64      2.55 o
   2  10   0       24.20       22.12      1.07 o
   3  10   0       18.07       20.90      2.18 o
   4  10   0       24.90       24.32      1.05 o
   5  10   0       10.34        8.85      0.85 o
   6  10   0       20.56       25.39      1.11 o
   7  10   0        1.10        1.55      0.93 o
   8  10   0        0.86        0.59      0.90 o
   9  10   0        0.02       -1.13      1.13 o
  -9 -10   1        1.79       -0.63      1.28 o
  -8 -10   1        2.87        1.41      0.96 o
  -7 -10   1       24.23       25.30      1.21 o
  -6 -10   1        1.77       -0.93      1.13 o
  -5 -10   1       13.54       13.46      0.94 o
  -4 -10   1        0.03       -0.18      1.28 o
  -3 -10   1        5.80        6.77      1.15 o
  -2 -10   1       43.72       46.89      1.41 o
  -1 -10   1        6.71        7.10      3.62 o
   0 -10   1       19.95       20.18      1.15 o
   1 -10   1        2.94        5.32      1.86 o
 -10  -9   1        0.78        2.26      1.15 o
  -9  -9   1        0.39        0.11      1.11 o
  -8  -9   1       17.53       18.80      1.09 o
  -7  -9   1        0.11        0.63      0.82 o
  -6  -9   1        4.40        3.07      0.72 o
  -5  -9   1        1.18        1.06      1.16 o
  -4  -9   1        0.81        1.28      0.99 o
  -3  -9   1       22.97       21.39      0.94 o
  -2  -9   1       33.74       32.39      1.26 o
  -1  -9   1       19.88       18.43      0.97 o
   0  -9   1       67.16       65.39      2.15 o
   1  -9   1        1.74        2.03      0.76 o
   2  -9   1        9.45       11.04      1.51 o
   3  -9   1       17.99       16.63      1.84 o
 -10  -8   1        4.40        6.07      0.94 o
  -9  -8   1        3.73        6.46      1.10 o
  -8  -8   1        4.62        4.94      0.79 o
  -7  -8   1       21.69       26.12      1.04 o
  -6  -8   1       13.01       12.65      0.83 o
  -5  -8   1       24.77       26.96      1.22 o
  -4  -8   1       13.49       15.12      0.79 o
  -3  -8   1        0.03        0.22      0.75 o
  -2  -8   1        0.03        0.45      1.01 o
  -1  -8   1        8.78        9.79      0.70 o
   0  -8   1      106.65      109.91      1.74 o
   1  -8   1        3.10        2.37      1.60 o
   2  -8   1        3.88        1.02      1.06 o
   3  -8   1       10.63        9.67      0.93 o
   4  -8   1        0.05        0.34      1.14 o
 -11  -7   1        8.99        8.62      1.07 o
 -10  -7   1        9.21        8.02      0.96 o
  -9  -7   1        0.07        0.74      0.96 o
  -8  -7   1        0.10       -0.12      1.90 o
  -7  -7   1       34.25       31.13      2.61 o
  -6  -7   1        9.06        9.32      0.99 o
  -5  -7   1      134.66      133.36      1.71 o
  -4  -7   1      170.55      163.85      1.81 o
  -3  -7   1        0.23        0.00      0.70 o
  -2  -7   1        8.36       10.71      0.73 o
  -1  -7   1        3.10        3.61      0.53 o
   0  -7   1       29.06       24.11      1.47 o
   1  -7   1        2.40        1.43      0.75 o
   2  -7   1      129.95      119.82      1.85 o
   3  -7   1        1.07        1.67      0.72 o
   4  -7   1        1.18        0.79      1.19 o
   5  -7   1        0.19        1.93      0.79 o
 -11  -6   1        1.98        1.02      1.31 o
 -10  -6   1        0.13        1.20      0.85 o
  -9  -6   1        6.05        7.40      0.82 o
  -8  -6   1       16.84       19.83      0.95 o
  -7  -6   1        1.10        1.30      0.62 o
  -6  -6   1       45.80       41.36      1.05 o
  -5  -6   1       71.79       65.39      1.16 o
  -4  -6   1       17.64       17.63      0.67 o
  -3  -6   1      126.50      129.31      1.45 o
  -2  -6   1      111.57      102.47      1.97 o
  -1  -6   1       30.28       36.89      0.84 o
   0  -6   1       54.74       57.43      1.07 o
   1  -6   1       15.15       14.37      0.72 o
   2  -6   1       68.40       66.02      1.32 o
   3  -6   1       12.96       16.46      1.60 o
   4  -6   1       22.67       20.46      1.00 o
   5  -6   1        2.07        2.42      0.73 o
   6  -6   1        0.13        0.10      1.17 o
 -11  -5   1        1.65        4.60      1.27 o
 -10  -5   1        0.05       -0.01      1.11 o
  -9  -5   1        7.65        8.59      0.84 o
  -8  -5   1       61.82       55.65      2.88 o
  -7  -5   1       21.76       21.31      1.37 o
  -6  -5   1      225.80      221.99      4.72 o
  -5  -5   1       18.79       16.88      0.65 o
  -4  -5   1       53.59       57.67      0.93 o
  -3  -5   1       49.69       52.49      0.88 o
  -2  -5   1      347.97      345.19      2.52 o
  -1  -5   1        6.70        8.06      0.46 o
   0  -5   1       59.17       46.13      0.91 o
   1  -5   1       98.38      104.57      1.31 o
   2  -5   1        2.15        1.32      0.84 o
   3  -5   1        1.23        2.96      0.57 o
   4  -5   1        0.47        1.38      0.59 o
   5  -5   1        6.12        6.94      0.80 o
   6  -5   1        0.05        0.83      0.84 o
   7  -5   1        0.16       -0.24      1.36 o
 -11  -4   1        3.03        2.32      0.91 o
 -10  -4   1        1.34        2.05      0.90 o
  -9  -4   1       16.29       18.50      0.96 o
  -8  -4   1       59.64       64.39      3.20 o
  -7  -4   1        0.02        0.79      0.65 o
  -6  -4   1      327.20      314.56      3.23 o
  -5  -4   1       31.28       30.60      0.74 o
  -4  -4   1        1.85        3.31      0.40 o
  -3  -4   1       50.54       49.67      0.77 o
  -2  -4   1       44.57       55.54      0.78 o
  -1  -4   1        0.02       -0.06      0.35 o
   0  -4   1      135.95      129.55      1.77 o
   1  -4   1      130.20      133.55      1.29 o
   2  -4   1        0.64        0.92      0.65 o
   3  -4   1        7.25        7.73      0.57 o
   4  -4   1       76.30       72.54      1.31 o
   5  -4   1       28.41       28.60      2.25 o
   6  -4   1        5.19        5.93      0.88 o
   7  -4   1        0.06        0.12      0.98 o
   8  -4   1        0.45       -0.28      1.27 o
 -11  -3   1        4.27        5.45      1.20 o
 -10  -3   1        3.58        4.89      0.82 o
  -9  -3   1        3.01        4.34      1.03 o
  -8  -3   1        0.01       -0.90      0.90 o
  -7  -3   1       52.31       54.39      1.14 o
  -6  -3   1       24.47       26.58      0.83 o
  -5  -3   1       21.73       19.12      0.59 o
  -4  -3   1       70.05       72.18      1.14 o
  -3  -3   1      163.62      160.77      1.19 o
  -2  -3   1       31.03       34.92      0.57 o
  -1  -3   1      918.00      885.97      3.54 o
   0  -3   1        0.28        1.24      1.06 o
   1  -3   1      497.95      506.61      3.05 o
   2  -3   1      456.84      428.31     14.80 o
   3  -3   1      685.15      674.34      7.24 o
   4  -3   1        8.45        8.62      0.58 o
   5  -3   1        3.04        2.46      0.76 o
   6  -3   1        0.00       -0.85      0.89 o
   7  -3   1        8.24        9.23      1.44 o
   8  -3   1        0.89        1.12      1.65 o
 -11  -2   1        0.25       -1.05      1.43 o
 -10  -2   1        2.66        4.48      0.86 o
  -9  -2   1       41.31       40.48      1.29 o
  -8  -2   1       63.99       62.13      1.35 o
  -7  -2   1       13.94       15.80      0.74 o
  -6  -2   1      335.96      346.52      6.46 o
  -5  -2   1        9.63       13.52      0.55 o
  -4  -2   1      207.99      217.90      1.61 o
  -3  -2   1      238.09      278.13     14.90 o
  -2  -2   1      319.09      319.52      1.93 o
  -1  -2   1       59.58       53.36      0.56 o
   0  -2   1      429.67      425.02      2.57 o
   1  -2   1      376.80      384.45      4.96 o
   2  -2   1      204.17      243.14      3.33 o
   3  -2   1      172.32      179.04      6.52 o
   4  -2   1       34.68       39.38      0.86 o
   5  -2   1       35.39       38.93      0.95 o
   6  -2   1       25.40       24.55      0.89 o
   7  -2   1        3.14        1.59      0.80 o
   8  -2   1       17.61       17.27      1.04 o
   9  -2   1        3.24        2.54      2.75 o
 -10  -1   1        1.16        0.96      0.94 o
  -9  -1   1        0.04       -0.10      1.03 o
  -8  -1   1        6.99        5.60      0.73 o
  -7  -1   1        6.20        6.69      0.67 o
  -6  -1   1       54.21       58.75      1.20 o
  -5  -1   1      164.75      177.74      1.52 o
  -4  -1   1      308.58      307.18      2.10 o
  -3  -1   1      709.82      757.45      6.80 o
  -2  -1   1       22.04       20.39      1.45 o
  -1  -1   1      303.78      280.86      5.70 o
   0  -1   1      227.81      208.71      3.60 o
   1  -1   1     5480.27     4666.59    155.41 o
   2  -1   1     1228.87     1151.12     12.30 o
   3  -1   1        1.51        1.47      0.33 o
   4  -1   1        1.08       30.29      5.84 o
   5  -1   1      208.07      200.28      1.83 o
   6  -1   1       22.70       21.44      0.83 o
   7  -1   1       12.71       11.74      0.76 o
   8  -1   1        0.43        0.46      0.96 o
   9  -1   1        3.43        3.00      1.43 o
 -10   0   1        0.52        0.57      1.21 o
  -9   0   1       15.07       14.61      2.16 o
  -8   0   1        1.64        0.70      0.80 o
  -7   0   1        7.18        6.56      0.69 o
  -6   0   1       45.67       44.62      1.61 o
  -5   0   1        0.76        0.41      0.47 o
  -4   0   1      278.24      285.18      3.75 o
  -3   0   1     1393.47     1353.96      4.37 o
  -2   0   1      188.15      194.70      1.20 o
  -1   0   1     2008.49     1988.38     25.22 o
   0   0   1      594.76      537.29      1.45 o
   1   0   1      641.40      665.17      7.89 o
   2   0   1       60.75       58.52      0.90 o
   3   0   1       32.08       32.43      0.57 o
   4   0   1      644.41      658.43     14.33 o
   5   0   1      142.18      137.24      4.28 o
   6   0   1        1.57        1.50      1.01 o
   7   0   1        1.23        1.68      0.65 o
   8   0   1        7.39        5.66      0.76 o
   9   0   1       16.67       14.93      0.95 o
  10   0   1        0.00        0.32      1.16 o
 -10   1   1        0.00        0.50      1.18 o
  -9   1   1        9.96       10.42      1.68 o
  -8   1   1       41.06       47.44      3.04 o
  -7   1   1       52.00       48.96      1.22 o
  -6   1   1       30.18       26.51      2.42 o
  -5   1   1       26.56       30.75      0.79 o
  -4   1   1      139.87      159.19      2.98 o
  -3   1   1       73.64       73.34      1.63 o
  -2   1   1        2.89       -0.53      0.53 o
  -1   1   1      218.08      207.48      3.55 o
   0   1   1     1144.58     1032.50     10.89 o
   1   1   1     3855.20     3155.61     32.83 o
   2   1   1      209.25      216.61      2.37 o
   3   1   1        1.53        1.11      0.31 o
   4   1   1      210.20      211.70      6.38 o
   5   1   1       96.94      107.07      1.23 o
   6   1   1      112.49      118.73      1.54 o
   7   1   1       52.94       58.35      3.00 o
   8   1   1        3.27        5.76      0.73 o
   9   1   1        0.61        0.49      0.98 o
  10   1   1        0.19       -0.17      0.94 o
  -9   2   1        0.08       -0.89      1.20 o
  -8   2   1        7.91        8.20      0.83 o
  -7   2   1       19.28       18.80      2.16 o
  -6   2   1      126.99      126.10      4.58 o
  -5   2   1        5.82        5.07      0.53 o
  -4   2   1       11.49       18.68      1.19 o
  -3   2   1       14.37        9.42      0.66 o
  -2   2   1        1.92        2.95      0.33 o
  -1   2   1     1075.14      992.55     13.08 o
   0   2   1     1280.60     1130.03     17.13 o
   1   2   1       54.48       53.40      0.83 o
   2   2   1     1926.60     1958.32     15.66 o
   3   2   1      202.60      217.27      1.53 o
   4   2   1      237.24      239.06      1.68 o
   5   2   1        3.10        5.15      0.86 o
   6   2   1      160.10      174.48      4.22 o
   7   2   1       18.77       23.16      0.84 o
   8   2   1       22.28       24.67      0.98 o
   9   2   1        5.12        3.84      0.91 o
  10   2   1        3.65        5.56      0.95 o
  -9   3   1        0.76       -0.25      1.31 o
  -8   3   1       16.94       16.55      1.12 o
  -7   3   1        1.37        1.42      0.76 o
  -6   3   1       19.34       21.87      1.11 o
  -5   3   1       27.14       28.58      0.94 o
  -4   3   1       39.31       38.58      0.88 o
  -3   3   1      152.24      182.21      3.28 o
  -2   3   1       10.47       23.72      0.58 o
  -1   3   1      110.20      111.56      2.07 o
   0   3   1      365.10      386.10      2.97 o
   1   3   1     1969.04     1870.72     25.51 o
   2   3   1     9558.18     8132.11     46.79 o
   3   3   1      474.47      494.73     10.60 o
   4   3   1      481.12      520.04      3.19 o
   5   3   1      332.86      335.32      2.66 o
   6   3   1       52.45       56.67      1.04 o
   7   3   1        0.19        0.29      0.77 o
   8   3   1       31.81       32.34      1.06 o
   9   3   1       11.05       11.03      1.86 o
  10   3   1        6.79        7.36      0.87 o
  11   3   1        4.49        5.43      0.92 o
  -8   4   1        0.00       -0.86      1.17 o
  -7   4   1       24.70       25.20      1.10 o
  -6   4   1        3.28        2.85      1.29 o
  -5   4   1       19.55       18.64      2.30 o
  -4   4   1      149.04      150.45      1.71 o
  -3   4   1       79.09       82.24      1.16 o
  -2   4   1       61.28       82.11      1.04 o
  -1   4   1      652.82      669.70     12.02 o
   0   4   1      121.18      154.74      1.18 o
   1   4   1        8.95       10.60      0.39 o
   2   4   1     1382.42     1389.31     20.93 o
   3   4   1      173.97      188.85      2.75 o
   4   4   1     1237.52     1279.14     11.41 o
   5   4   1       26.28       27.84      0.71 o
   6   4   1       11.41       11.06      0.64 o
   7   4   1      117.56      119.02      1.66 o
   8   4   1      106.27      105.86      3.07 o
   9   4   1        0.24       -1.25      1.84 o
  10   4   1       15.95       16.75      1.03 o
  11   4   1        9.44        9.47      1.02 o
  -7   5   1        0.01       -0.10      1.05 o
  -6   5   1        0.28        0.30      0.79 o
  -5   5   1       40.86       37.94      1.13 o
  -4   5   1       10.96        8.91      1.50 o
  -3   5   1       76.37       73.80      1.55 o
  -2   5   1       47.81       48.96      1.17 o
  -1   5   1       50.09       54.51      3.15 o
   0   5   1      275.48      272.31      1.95 o
   1   5   1      125.02      117.47      1.93 o
   2   5   1      112.23       92.02      2.36 o
   3   5   1       80.32       77.03      0.98 o
   4   5   1     4258.38     4111.71     26.87 o
   5   5   1       16.52       19.29      0.92 o
   6   5   1       41.54       46.87      1.90 o
   7   5   1       22.82       21.63      0.85 o
   8   5   1       87.06       88.56      1.82 o
   9   5   1       11.52       11.43      1.55 o
  10   5   1        9.91        9.49      1.54 o
  11   5   1        1.06        2.00      0.89 o
  -7   6   1        0.40        0.99      1.21 o
  -6   6   1        1.07        1.71      0.89 o
  -5   6   1       10.61        8.89      1.45 o
  -4   6   1        0.20       -0.54      1.08 o
  -3   6   1      106.21       96.93      3.28 o
  -2   6   1       32.76       33.54      2.72 o
  -1   6   1      107.59      113.68      2.00 o
   0   6   1      208.14      211.40      3.87 o
   1   6   1      467.01      490.87      3.16 o
   2   6   1        0.55        0.09      0.44 o
   3   6   1       13.63        8.76      0.53 o
   4   6   1      488.04      502.01     13.86 o
   5   6   1       15.47       17.32      1.63 o
   6   6   1      621.98      610.28      4.16 o
   7   6   1       14.67       12.62      1.07 o
   8   6   1       51.20       50.16      2.26 o
   9   6   1       10.45        8.54      1.00 o
  10   6   1        0.39        1.08      2.79 o
  11   6   1        1.76        1.84      1.64 o
  -6   7   1        5.31        5.86      1.25 o
  -5   7   1        0.07       -0.54      1.08 o
  -4   7   1        0.77        0.65      1.14 o
  -3   7   1       39.77       37.90      1.15 o
  -2   7   1       30.31       25.59      0.96 o
  -1   7   1       46.91       44.63      1.03 o
   0   7   1       52.09       53.88      1.07 o
   1   7   1       47.32       48.06      1.02 o
   2   7   1        2.76        3.36      0.68 o
   3   7   1      178.83      185.35      1.78 o
   4   7   1       12.10       13.64      0.66 o
   5   7   1        0.10       -0.59      0.76 o
   6   7   1      820.21      790.94     15.30 o
   7   7   1       75.55       77.08      2.36 o
   8   7   1       66.69       61.63      1.46 o
   9   7   1        3.28        3.18      0.71 o
  10   7   1        0.12        1.06      0.77 o
  11   7   1        0.93        0.64      1.38 o
  -5   8   1        0.10        0.11      1.18 o
  -4   8   1        2.83        1.19      0.98 o
  -3   8   1        3.05        2.96      1.29 o
  -2   8   1       19.83       20.06      0.94 o
  -1   8   1      103.46      103.94      1.69 o
   0   8   1        6.66        5.98      0.71 o
   1   8   1        1.06        2.29      1.32 o
   2   8   1      124.39      124.16      1.60 o
   3   8   1      149.58      144.95      3.99 o
   4   8   1       12.37       15.39      0.76 o
   5   8   1       13.49       13.49      1.19 o
   6   8   1       36.17       32.19      1.08 o
   7   8   1        0.05        0.41      0.90 o
   8   8   1       82.82       68.47      1.60 o
   9   8   1        8.78        9.24      0.90 o
  10   8   1        0.05        0.11      1.13 o
  -4   9   1        1.06       -0.05      1.05 o
  -3   9   1        2.55        1.31      0.78 o
  -2   9   1        6.60        8.01      0.85 o
  -1   9   1        1.65        2.07      0.69 o
   0   9   1       29.72       30.78      1.30 o
   1   9   1        5.20        4.86      0.68 o
   2   9   1       35.54       34.41      1.09 o
   3   9   1        1.10        0.38      0.71 o
   4   9   1       36.37       41.09      1.25 o
   5   9   1       59.62       55.80      3.34 o
   6   9   1        2.70        2.06      0.66 o
   7   9   1       22.55       21.76      1.61 o
   8   9   1       51.48       44.56      3.30 o
   9   9   1        0.07        0.55      0.84 o
  10   9   1        0.53        0.06      1.07 o
  -2  10   1        2.39        2.06      0.82 o
  -1  10   1        6.14        5.33      0.82 o
   0  10   1        1.96        2.13      1.06 o
   1  10   1        3.70        3.65      0.69 o
   2  10   1       34.05       35.82      1.86 o
   3  10   1        5.50        6.42      0.78 o
   4  10   1       31.39       33.71      1.18 o
   5  10   1        0.14       -0.45      1.52 o
   6  10   1        5.48        6.13      0.78 o
   7  10   1        5.43        5.89      0.86 o
   8  10   1        6.38        3.93      0.90 o
   9  10   1       18.86       22.44      3.08 o
  -8 -10   2        0.23        0.74      1.06 o
  -7 -10   2        3.80        3.45      1.11 o
  -6 -10   2        8.61        7.98      0.89 o
  -5 -10   2        0.18       -0.48      0.81 o
  -4 -10   2        0.01        1.59      0.81 o
  -3 -10   2        1.41        0.58      1.10 o
  -2 -10   2        3.90        4.15      1.25 o
  -1 -10   2        0.54        0.64      1.07 o
   0 -10   2        0.01        0.88      0.91 o
  -9  -9   2        0.65        0.76      1.19 o
  -8  -9   2        0.40        1.41      0.89 o
  -7  -9   2        4.81        6.01      0.82 o
  -6  -9   2       13.99       14.38      1.18 o
  -5  -9   2        0.01       -0.46      0.99 o
  -4  -9   2        3.99        4.41      0.75 o
  -3  -9   2        0.48        0.19      0.87 o
  -2  -9   2       18.39       17.10      0.99 o
  -1  -9   2        1.75        2.27      0.71 o
   0  -9   2        5.67        5.93      1.48 o
   1  -9   2        6.79        6.26      0.87 o
   2  -9   2        6.53        7.28      0.93 o
 -10  -8   2        3.23        5.73      2.07 o
  -9  -8   2       11.55       11.78      0.99 o
  -8  -8   2        0.75        2.30      0.70 o
  -7  -8   2        9.17        9.52      0.89 o
  -6  -8   2       16.48       15.63      2.27 o
  -5  -8   2        0.06       -0.36      0.87 o
  -4  -8   2      103.38       98.85      1.67 o
  -3  -8   2       48.72       50.25      1.28 o
  -2  -8   2       25.36       25.39      1.49 o
  -1  -8   2        2.80        4.04      0.90 o
   0  -8   2        7.52        6.73      0.78 o
   1  -8   2        6.97        6.84      0.85 o
   2  -8   2        1.94        2.71      0.73 o
   3  -8   2        8.11        8.33      0.92 o
 -10  -7   2        5.37        3.06      2.04 o
  -9  -7   2       19.87       18.11      1.47 o
  -8  -7   2       11.27       12.61      1.07 o
  -7  -7   2        0.00       -0.08      0.87 o
  -6  -7   2        9.11       10.70      1.07 o
  -5  -7   2       71.35       66.98      2.78 o
  -4  -7   2       19.60       18.86      0.82 o
  -3  -7   2        4.78        5.99      0.85 o
  -2  -7   2       24.03       23.59      0.88 o
  -1  -7   2       24.37       24.83      0.88 o
   0  -7   2       90.05       88.54      1.50 o
   1  -7   2       36.03       37.88      1.12 o
   2  -7   2        2.16        3.34      0.69 o
   3  -7   2        0.19        0.00      0.95 o
   4  -7   2        0.01        0.51      0.82 o
   5  -7   2        0.67        1.92      1.48 o
 -11  -6   2        0.84        1.81      1.06 o
 -10  -6   2        3.32        3.16      0.82 o
  -9  -6   2        1.64        1.04      0.88 o
  -8  -6   2        2.41        2.92      0.97 o
  -7  -6   2       31.06       29.70      1.01 o
  -6  -6   2        9.43       10.09      0.91 o
  -5  -6   2      119.68      120.35      1.58 o
  -4  -6   2       45.79       43.15      0.96 o
  -3  -6   2       82.31       88.00      1.37 o
  -2  -6   2        0.50        1.50      0.52 o
  -1  -6   2       15.08       14.38      1.69 o
   0  -6   2      114.79      121.11      2.97 o
   1  -6   2       43.94       41.04      2.33 o
   2  -6   2      134.81      130.45      2.07 o
   3  -6   2       68.54       65.66      1.46 o
   4  -6   2        1.00       -1.02      1.02 o
   5  -6   2        5.84        6.29      0.86 o
   6  -6   2        1.08       -0.64      1.28 o
 -11  -5   2        0.68       -1.13      1.28 o
 -10  -5   2       11.32        9.96      1.91 o
  -9  -5   2        3.28        3.50      1.01 o
  -8  -5   2        2.71        1.95      1.03 o
  -7  -5   2      179.59      176.78      2.03 o
  -6  -5   2        1.10        1.77      0.56 o
  -5  -5   2      176.08      174.75      3.61 o
  -4  -5   2        9.18       10.45      0.56 o
  -3  -5   2      160.57      155.79      1.97 o
  -2  -5   2        5.82        5.24      0.44 o
  -1  -5   2       49.28       50.05      0.91 o
   0  -5   2       29.93       35.64      0.81 o
   1  -5   2        0.03       -0.15      1.01 o
   2  -5   2      203.94      190.64      4.75 o
   3  -5   2        0.88        2.09      0.76 o
   4  -5   2       35.92       34.83      2.42 o
   5  -5   2        5.09        7.01      1.38 o
   6  -5   2        6.17        7.24      0.85 o
   7  -5   2        2.50        2.77      2.11 o
 -11  -4   2       10.31        9.88      1.03 o
 -10  -4   2        6.64        6.21      0.90 o
  -9  -4   2       17.23       15.92      1.00 o
  -8  -4   2        7.72        6.65      0.73 o
  -7  -4   2       41.82       37.82      0.99 o
  -6  -4   2        5.10        4.26      0.58 o
  -5  -4   2       40.33       42.47      0.90 o
  -4  -4   2      127.30      128.71      1.31 o
  -3  -4   2       84.52       83.63      1.03 o
  -2  -4   2        6.41        9.20      0.45 o
  -1  -4   2      283.97      288.33      2.75 o
   0  -4   2      102.12       93.01      1.10 o
   1  -4   2       27.52       24.60      1.57 o
   2  -4   2      110.83      103.60      4.96 o
   3  -4   2      118.62      112.78      1.77 o
   4  -4   2      200.03      181.70      3.31 o
   5  -4   2        1.86        3.87      0.70 o
   6  -4   2        1.89        2.17      1.15 o
   7  -4   2        7.12        8.48      1.17 o
 -11  -3   2        0.05       -0.31      1.28 o
 -10  -3   2        4.49        3.17      1.63 o
  -9  -3   2        0.54        1.37      0.82 o
  -8  -3   2       70.60       69.56      1.90 o
  -7  -3   2        4.06        4.77      0.57 o
  -6  -3   2       74.07       80.22      1.21 o
  -5  -3   2       34.97       33.36      0.98 o
  -4  -3   2        5.16        3.60      0.90 o
  -3  -3   2      149.10      171.58      2.21 o
  -2  -3   2        0.60        2.23      0.34 o
  -1  -3   2      660.85      645.07      5.27 o
   0  -3   2      473.31      485.33      3.01 o
   1  -3   2      446.72      426.90      2.77 o
   2  -3   2       25.02       33.08      1.26 o
   3  -3   2        7.26        8.01      0.56 o
   4  -3   2      228.15      239.73      6.40 o
   5  -3   2       37.18       33.70      1.09 o
   6  -3   2       42.58       37.74      1.20 o
   7  -3   2        4.08        3.73      0.99 o
   8  -3   2        0.07        1.00      0.87 o
 -11  -2   2        3.36        2.97      0.96 o
 -10  -2   2       14.53       14.80      1.06 o
  -9  -2   2       30.60       31.40      1.39 o
  -8  -2   2        0.45        1.17      0.92 o
  -7  -2   2       80.14       78.78      5.34 o
  -6  -2   2        5.04        4.09      0.66 o
  -5  -2   2        1.07        1.96      0.42 o
  -4  -2   2      238.76      227.79      1.60 o
  -3  -2   2       84.07      100.22      0.95 o
  -2  -2   2      450.22      477.68      9.17 o
  -1  -2   2      709.06      714.72      3.07 o
   0  -2   2       57.52       57.80      0.69 o
   1  -2   2       37.85       44.04      1.26 o
   2  -2   2       14.09       19.47      0.56 o
   3  -2   2      114.70      102.07      1.21 o
   4  -2   2        9.43       11.58      1.34 o
   5  -2   2       11.13       10.18      0.93 o
   6  -2   2      112.47      107.92      1.71 o
   7  -2   2        2.06        1.76      1.21 o
   8  -2   2        0.03        0.04      1.01 o
   9  -2   2        0.88        1.51      0.98 o
 -10  -1   2        1.54        0.41      0.96 o
  -9  -1   2        0.76        0.09      1.19 o
  -8  -1   2        6.35        8.30      2.26 o
  -7  -1   2       50.33       48.95      1.23 o
  -6  -1   2        2.99        4.94      0.89 o
  -5  -1   2      172.08      182.98      1.57 o
  -4  -1   2       13.60       20.28      0.56 o
  -3  -1   2        0.57        1.31      0.27 o
  -2  -1   2       91.44       86.31      0.75 o
  -1  -1   2      409.85      412.66      2.06 o
   0  -1   2      789.90      803.96     14.99 o
   1  -1   2     2048.63     1920.60     20.47 o
   2  -1   2       16.26       13.78      0.44 o
   3  -1   2      170.92      178.04      1.41 o
   4  -1   2        0.00       -0.55      0.58 o
   5  -1   2       23.93       21.65      0.78 o
   6  -1   2       81.14       79.65      1.43 o
   7  -1   2        0.40       -0.64      1.56 o
   8  -1   2        4.53        4.75      0.75 o
   9  -1   2        4.82        5.93      0.88 o
 -10   0   2        6.77        5.92      1.57 o
  -9   0   2        0.55       -0.15      1.01 o
  -8   0   2       20.90       21.00      0.98 o
  -7   0   2        9.44       11.70      0.73 o
  -6   0   2       13.97       13.32      0.66 o
  -5   0   2      202.70      210.04      1.70 o
  -4   0   2      237.07      276.52      3.71 o
  -3   0   2      228.37      220.25      3.02 o
  -2   0   2      367.13      385.11      2.10 o
  -1   0   2      211.53      221.01      2.52 o
   0   0   2     1778.32     1589.07     23.59 o
   1   0   2      285.01      284.13      3.22 o
   2   0   2     4506.03     4213.02     90.70 o
   3   0   2       25.82       24.06      1.16 o
   4   0   2      107.28      101.67      2.47 o
   5   0   2       65.61       66.11      2.29 o
   6   0   2       15.28       13.67      0.71 o
   7   0   2        0.00       -0.87      0.87 o
   8   0   2       49.20       48.07      2.06 o
   9   0   2        0.15       -1.13      1.13 o
  10   0   2        0.04        0.69      0.91 o
 -10   1   2        0.57        0.42      1.28 o
  -9   1   2        0.11        0.72      1.12 o
  -8   1   2       64.62       65.38      3.28 o
  -7   1   2       27.41       25.41      1.27 o
  -6   1   2       84.26       83.90      1.69 o
  -5   1   2      113.98      120.85      3.64 o
  -4   1   2      170.54      196.43      2.50 o
  -3   1   2      256.72      255.36      7.59 o
  -2   1   2      418.05      448.70      6.86 o
  -1   1   2      880.94      866.21     11.47 o
   0   1   2        2.66        3.41      0.22 o
   1   1   2        3.87        4.75      0.26 o
   2   1   2     2167.52     2038.67     10.54 o
   3   1   2       11.18       12.36      0.43 o
   4   1   2      151.79      148.65      3.77 o
   5   1   2       11.52       13.30      0.58 o
   6   1   2        5.33        3.72      0.53 o
   7   1   2        5.02        4.03      0.62 o
   8   1   2        4.46        3.81      0.77 o
   9   1   2        6.06        6.64      0.86 o
  10   1   2        1.13       -0.87      1.19 o
  -9   2   2        0.29        0.26      0.94 o
  -8   2   2        0.90        2.01      0.85 o
  -7   2   2       21.36       22.26      0.99 o
  -6   2   2       51.18       49.54      1.16 o
  -5   2   2        0.05        0.71      0.57 o
  -4   2   2       69.48       75.89      1.30 o
  -3   2   2       44.17       52.73      0.79 o
  -2   2   2      862.65      891.42      5.42 o
  -1   2   2      581.37      566.15      2.57 o
   0   2   2      239.18      243.72      1.54 o
   1   2   2     1791.04     1751.24     22.98 o
   2   2   2     1120.03     1129.97     27.22 o
   3   2   2      536.12      533.99      9.50 o
   4   2   2        0.65        0.73      0.32 o
   5   2   2       68.27       65.69      1.63 o
   6   2   2       49.85       42.24      0.96 o
   7   2   2       69.99       70.46      1.54 o
   8   2   2        5.53        3.45      1.03 o
   9   2   2        0.08        0.87      0.98 o
  10   2   2        0.01       -0.43      1.84 o
  -9   3   2       21.02       23.89      1.30 o
  -8   3   2        3.46        2.01      1.08 o
  -7   3   2        4.58        3.86      0.72 o
  -6   3   2        8.80        8.53      0.76 o
  -5   3   2      185.98      190.18      2.53 o
  -4   3   2      152.83      149.54      4.05 o
  -3   3   2      193.47      230.27      4.89 o
  -2   3   2     1154.77     1201.74     10.22 o
  -1   3   2      315.32      336.79      3.33 o
   0   3   2     2389.94     2160.03     11.63 o
   1   3   2      290.64      333.16      4.87 o
   2   3   2      437.90      465.12      6.68 o
   3   3   2      144.38      144.81      2.83 o
   4   3   2        0.74        0.51      0.33 o
   5   3   2        0.50       -0.09      0.44 o
   6   3   2        4.29        6.29      0.54 o
   7   3   2       32.87       32.87      0.95 o
   8   3   2        2.12        1.04      1.25 o
   9   3   2        0.00       -0.84      1.00 o
  10   3   2       19.55       16.20      1.13 o
  -8   4   2        9.01       11.18      0.96 o
  -7   4   2       13.34       14.66      0.99 o
  -6   4   2        1.43        2.18      0.62 o
  -5   4   2       27.44       30.40      0.97 o
  -4   4   2        9.80       11.34      0.85 o
  -3   4   2       58.93       60.01      1.15 o
  -2   4   2      198.45      215.29      2.08 o
  -1   4   2      170.52      196.24      1.41 o
   0   4   2      171.57      173.33      2.38 o
   1   4   2      769.23      791.72      3.54 o
   2   4   2        0.09        0.03      0.31 o
   3   4   2      237.33      257.34      5.30 o
   4   4   2        8.41       11.60      0.49 o
   5   4   2      266.24      280.09      2.85 o
   6   4   2       51.58       53.48      1.03 o
   7   4   2        0.00        0.27      0.76 o
   8   4   2        0.51        1.21      0.73 o
   9   4   2       89.88       94.89      1.79 o
  10   4   2        2.13        2.19      0.90 o
  11   4   2        3.02        5.35      0.89 o
  -8   5   2        1.86        3.35      0.90 o
  -7   5   2        0.03        0.48      0.77 o
  -6   5   2       14.90       15.91      0.96 o
  -5   5   2        3.18        3.19      0.67 o
  -4   5   2        2.26        0.73      0.86 o
  -3   5   2      135.03      135.22      2.17 o
  -2   5   2       24.85       25.09      0.72 o
  -1   5   2      210.34      196.67      2.88 o
   0   5   2      653.44      638.75      3.76 o
   1   5   2      253.21      223.33      6.26 o
   2   5   2      285.60      289.46      7.42 o
   3   5   2       16.24       15.74      1.48 o
   4   5   2       97.19      113.41      1.82 o
   5   5   2       10.45       11.67      0.82 o
   6   5   2        9.36        9.34      0.62 o
   7   5   2        0.09       -0.09      0.74 o
   8   5   2       34.67       36.01      1.72 o
   9   5   2        1.74        3.20      0.74 o
  10   5   2        0.22        1.46      0.88 o
  11   5   2        2.19        2.84      1.75 o
  -7   6   2        3.86        4.16      0.88 o
  -6   6   2        1.01        0.53      1.05 o
  -5   6   2        2.78        1.24      0.79 o
  -4   6   2       72.04       80.96      2.82 o
  -3   6   2       10.70       12.17      0.91 o
  -2   6   2       10.99       11.07      0.65 o
  -1   6   2       50.24       49.08      1.14 o
   0   6   2       32.10       39.99      0.85 o
   1   6   2      198.41      200.15      1.65 o
   2   6   2       36.39       34.87      0.75 o
   3   6   2       49.60       44.70      1.58 o
   4   6   2       28.78       30.56      1.85 o
   5   6   2      191.60      195.65      4.68 o
   6   6   2       45.84       45.58      1.31 o
   7   6   2       42.73       40.07      1.09 o
   8   6   2       28.04       31.44      1.09 o
   9   6   2        7.72        7.42      1.02 o
  10   6   2        4.82        6.21      0.86 o
  11   6   2        1.80        0.32      2.03 o
  -6   7   2        2.60        2.48      1.20 o
  -5   7   2        1.13        1.86      0.98 o
  -4   7   2        0.13        1.38      0.69 o
  -3   7   2        0.44       -0.10      0.91 o
  -2   7   2      198.00      196.98      2.12 o
  -1   7   2       42.03       40.40      1.01 o
   0   7   2       41.79       43.98      2.66 o
   1   7   2       36.16       37.46      0.89 o
   2   7   2       17.03       21.72      0.72 o
   3   7   2       32.75       29.98      1.56 o
   4   7   2        5.47        6.85      0.53 o
   5   7   2       75.65       80.38      2.83 o
   6   7   2      178.30      177.19      4.38 o
   7   7   2       72.02       72.94      1.47 o
   8   7   2        0.00       -0.61      0.95 o
   9   7   2        3.91        4.47      1.03 o
  10   7   2       14.55       15.60      1.09 o
  11   7   2        0.07        0.11      1.11 o
  -5   8   2        5.04        6.03      0.91 o
  -4   8   2        6.24        6.75      0.98 o
  -3   8   2        5.02        5.03      0.72 o
  -2   8   2       14.46       15.59      0.89 o
  -1   8   2       10.40       11.81      0.81 o
   0   8   2      157.35      155.10      5.08 o
   1   8   2        3.57        4.15      0.90 o
   2   8   2        1.11        3.84      1.06 o
   3   8   2       14.41       15.13      0.72 o
   4   8   2        2.71        0.65      0.66 o
   5   8   2       22.70       21.31      0.88 o
   6   8   2      119.02      121.96      3.69 o
   7   8   2       36.41       40.01      1.17 o
   8   8   2       55.49       49.29      2.14 o
   9   8   2       15.52       14.94      1.02 o
  10   8   2        0.03       -0.45      1.11 o
  -4   9   2        1.29        1.66      0.92 o
  -3   9   2       14.49       14.73      1.03 o
  -2   9   2        0.73        0.76      0.80 o
  -1   9   2       15.30       14.25      0.88 o
   0   9   2       25.79       26.96      1.07 o
   1   9   2       52.56       51.80      1.27 o
   2   9   2        2.36        2.78      0.64 o
   3   9   2       20.30       21.34      1.46 o
   4   9   2        7.89        8.32      0.92 o
   5   9   2        4.41        4.42      0.65 o
   6   9   2       52.15       49.80      1.29 o
   7   9   2        5.14        4.90      0.77 o
   8   9   2       54.32       50.39      1.48 o
   9   9   2        0.63        0.66      1.16 o
  10   9   2        0.20        1.19      0.98 o
  -3  10   2        0.25       -0.17      1.26 o
  -2  10   2        5.02        3.53      0.91 o
  -1  10   2       12.42       13.65      0.98 o
   0  10   2       22.99       21.82      1.08 o
   1  10   2       12.39       12.56      0.92 o
   2  10   2        7.79        7.01      0.79 o
   3  10   2       12.09       15.30      0.87 o
   4  10   2        4.66        0.89      1.33 o
   5  10   2        8.14        8.59      0.80 o
   6  10   2       10.04        9.12      0.88 o
   7  10   2       12.98       10.09      0.97 o
   8  10   2      174.09      170.63      4.91 o
   9  10   2        1.70       -1.33      3.31 o
  10  10   2       11.65       10.26      1.14 o
  -7 -10   3        2.26        2.28      0.86 o
  -6 -10   3        1.22        1.30      0.93 o
  -5 -10   3       20.38       22.60      1.20 o
  -4 -10   3       14.51       13.54      1.06 o
  -3 -10   3       13.06       13.35      1.60 o
  -2 -10   3        9.22        8.91      1.40 o
  -1 -10   3        0.03        1.57      0.98 o
  -9  -9   3        4.33        5.64      2.52 o
  -8  -9   3       20.82       21.25      1.94 o
  -7  -9   3        0.45        1.63      0.90 o
  -6  -9   3        0.30        1.11      0.77 o
  -5  -9   3       22.01       21.59      1.09 o
  -4  -9   3        0.77       -1.06      1.06 o
  -3  -9   3        2.43        3.38      0.76 o
  -2  -9   3       43.61       45.89      1.37 o
  -1  -9   3       36.75       39.77      1.32 o
   0  -9   3        1.13        0.26      1.11 o
   1  -9   3        3.91        4.28      0.84 o
  -9  -8   3        1.35        1.46      0.97 o
  -8  -8   3       24.40       25.82      1.43 o
  -7  -8   3        2.35        3.13      0.78 o
  -6  -8   3       83.89       84.47      1.66 o
  -5  -8   3       36.52       35.94      1.21 o
  -4  -8   3       49.80       51.37      1.30 o
  -3  -8   3       80.52       78.78      2.16 o
  -2  -8   3        4.86        4.79      0.69 o
  -1  -8   3        7.28        8.60      0.93 o
   0  -8   3        5.81        5.93      0.76 o
   1  -8   3       10.91       11.82      0.90 o
   2  -8   3        0.03        0.89      1.01 o
   3  -8   3        4.36        3.57      0.95 o
 -10  -7   3        3.40        5.45      1.24 o
  -9  -7   3        0.10        0.65      0.85 o
  -8  -7   3        0.15       -0.30      1.07 o
  -7  -7   3        0.37        0.61      1.32 o
  -6  -7   3       12.22       14.19      0.84 o
  -5  -7   3       31.04       26.46      1.67 o
  -4  -7   3       30.33       31.04      0.99 o
  -3  -7   3      122.48      123.45      1.74 o
  -2  -7   3       22.43       24.98      0.93 o
  -1  -7   3       43.38       42.70      1.38 o
   0  -7   3       12.82       11.22      1.27 o
   1  -7   3       32.33       34.32      1.84 o
   2  -7   3        0.06        0.57      0.73 o
   3  -7   3        0.02        0.54      0.97 o
   4  -7   3        1.91        3.06      0.89 o
 -10  -6   3        8.74        9.64      0.96 o
  -9  -6   3        5.51        4.13      0.97 o
  -8  -6   3       10.02       11.14      1.44 o
  -7  -6   3        3.92        1.56      1.91 o
  -6  -6   3      213.59      213.55      2.24 o
  -5  -6   3        1.13        0.23      0.91 o
  -4  -6   3       83.49       86.05      1.38 o
  -3  -6   3       27.18       25.26      0.86 o
  -2  -6   3      170.04      167.46      4.25 o
  -1  -6   3      104.48      103.49      1.47 o
   0  -6   3        0.12        2.14      0.56 o
   1  -6   3        3.01        4.08      0.63 o
   2  -6   3        7.99        6.42      0.73 o
   3  -6   3        7.05        6.12      0.83 o
   4  -6   3        6.64        5.25      0.83 o
   5  -6   3        0.43        0.41      2.35 o
 -10  -5   3        3.74        3.64      1.27 o
  -9  -5   3        0.23        0.24      1.01 o
  -8  -5   3        2.28        2.07      1.16 o
  -7  -5   3       21.59       19.18      2.04 o
  -6  -5   3       68.49       62.18      2.54 o
  -5  -5   3      135.82      135.27      3.30 o
  -4  -5   3      164.21      170.13      3.29 o
  -3  -5   3        2.00        3.33      0.88 o
  -2  -5   3      153.95      155.09      6.01 o
  -1  -5   3        7.94        8.53      0.56 o
   0  -5   3       38.13       41.75      1.46 o
   1  -5   3       48.51       42.63      1.01 o
   2  -5   3       19.99       17.71      0.95 o
   3  -5   3        0.09       -0.83      0.91 o
   4  -5   3        0.03       -0.33      0.86 o
   5  -5   3        0.10        0.36      1.01 o
   6  -5   3        8.67        8.54      0.97 o
 -11  -4   3       13.74       15.22      1.61 o
 -10  -4   3        1.89        0.10      1.20 o
  -9  -4   3        0.68        1.24      1.00 o
  -8  -4   3       32.53       28.82      1.74 o
  -7  -4   3        0.24        0.03      0.66 o
  -6  -4   3        0.20        0.39      0.59 o
  -5  -4   3        0.02        0.26      0.67 o
  -4  -4   3       97.50       95.74      1.23 o
  -3  -4   3      188.36      176.09      1.56 o
  -2  -4   3      166.64      175.19      1.82 o
  -1  -4   3        0.98        1.06      1.62 o
   0  -4   3      196.66      205.66      2.99 o
   1  -4   3        6.67        5.07      0.50 o
   2  -4   3        1.81        1.69      0.72 o
   3  -4   3        0.01       -0.87      0.87 o
   4  -4   3        0.75        1.59      1.53 o
   5  -4   3        0.00        1.49      0.75 o
   6  -4   3        0.00       -0.56      1.02 o
   7  -4   3        0.83        1.07      1.24 o
 -11  -3   3        6.60        6.81      0.98 o
 -10  -3   3        0.00       -0.12      1.24 o
  -9  -3   3        0.89       -0.22      1.06 o
  -8  -3   3        2.01        1.95      0.75 o
  -7  -3   3        7.70       12.47      0.75 o
  -6  -3   3        0.71        0.21      0.79 o
  -5  -3   3       29.32       33.74      1.09 o
  -4  -3   3        7.15       10.03      0.65 o
  -3  -3   3      268.75      266.28      1.92 o
  -2  -3   3      268.22      275.26      1.89 o
  -1  -3   3        0.30        1.54      0.87 o
   0  -3   3      297.26      313.87      2.85 o
   1  -3   3       59.08       51.19      1.51 o
   2  -3   3       30.70       30.32      0.77 o
   3  -3   3       18.91       23.30      0.80 o
   4  -3   3        0.25       -0.31      1.02 o
   5  -3   3       50.70       48.58      1.26 o
   6  -3   3        0.02       -1.01      1.01 o
   7  -3   3        1.58       -0.75      1.12 o
   8  -3   3        6.09        5.32      3.38 o
 -10  -2   3        0.04       -0.55      1.43 o
  -9  -2   3       32.60       28.65      1.21 o
  -8  -2   3       12.82       10.03      0.80 o
  -7  -2   3       41.99       35.51      1.70 o
  -6  -2   3        0.86        0.91      0.51 o
  -5  -2   3      449.44      477.43      4.75 o
  -4  -2   3      349.08      322.32      4.17 o
  -3  -2   3        1.02        0.89      0.31 o
  -2  -2   3       73.42       72.27      0.84 o
  -1  -2   3        6.16        9.43      0.57 o
   0  -2   3      100.89       91.25      0.95 o
   1  -2   3        5.39        9.63      0.88 o
   2  -2   3      191.96      212.61      1.65 o
   3  -2   3        1.20        3.87      0.51 o
   4  -2   3      191.46      169.56      3.12 o
   5  -2   3        2.10        2.15      0.62 o
   6  -2   3        0.24        0.76      0.88 o
   7  -2   3        4.13        2.52      0.77 o
   8  -2   3        0.02        1.01      0.90 o
 -10  -1   3        1.11        0.50      1.18 o
  -9  -1   3        2.53        1.52      0.88 o
  -8  -1   3       11.84       11.52      0.84 o
  -7  -1   3       22.44       21.63      0.88 o
  -6  -1   3      112.36      108.21      1.42 o
  -5  -1   3        7.09        9.11      0.54 o
  -4  -1   3        9.02        9.24      0.47 o
  -3  -1   3     1058.98     1149.65      8.01 o
  -2  -1   3      543.45      535.49     12.90 o
  -1  -1   3      626.22      638.10      3.00 o
   0  -1   3      258.42      262.41      1.71 o
   1  -1   3      256.40      285.78      1.91 o
   2  -1   3       24.92       31.35      0.65 o
   3  -1   3      548.85      546.99      6.75 o
   4  -1   3       45.81       40.11      0.94 o
   5  -1   3       36.93       34.84      0.97 o
   6  -1   3       62.76       56.95      1.33 o
   7  -1   3       19.46       16.68      1.09 o
   8  -1   3        0.29       -0.23      1.06 o
   9  -1   3        0.00       -1.21      1.21 o
 -10   0   3        3.14        1.86      1.00 o
  -9   0   3        3.46        2.77      0.92 o
  -8   0   3        0.91       -0.79      0.93 o
  -7   0   3       35.11       36.17      1.03 o
  -6   0   3       72.71       74.37      1.90 o
  -5   0   3       52.56       46.03      1.26 o
  -4   0   3       32.74       37.44      0.71 o
  -3   0   3      604.46      627.16     13.75 o
  -2   0   3       14.97       13.85      0.46 o
  -1   0   3     1239.94     1259.95      7.18 o
   0   0   3      771.81      734.31      4.53 o
   1   0   3     1072.87     1095.10      3.87 o
   2   0   3       36.19       31.50      0.64 o
   3   0   3      676.46      674.59     12.49 o
   4   0   3       67.64       75.95      2.22 o
   5   0   3       13.27       15.84      0.81 o
   6   0   3      124.76      122.99      3.33 o
   7   0   3       28.10       27.66      1.45 o
   8   0   3        7.24        8.00      0.81 o
   9   0   3        1.49        2.71      0.80 o
 -10   1   3        1.37        2.17      2.18 o
  -9   1   3        4.86        5.46      0.93 o
  -8   1   3       30.43       31.17      1.15 o
  -7   1   3      126.51      123.02      1.78 o
  -6   1   3      121.86      123.63      4.15 o
  -5   1   3        0.05       -0.38      0.78 o
  -4   1   3      268.11      268.88      4.96 o
  -3   1   3        0.65        2.37      0.43 o
  -2   1   3       74.33       78.32      1.15 o
  -1   1   3      183.13      189.79      2.47 o
   0   1   3      649.64      662.18      2.74 o
   1   1   3      280.30      295.57      1.92 o
   2   1   3      238.23      244.90      1.76 o
   3   1   3      186.99      196.42      3.95 o
   4   1   3       22.10       18.54      0.58 o
   5   1   3        1.62        1.63      0.44 o
   6   1   3        1.87        2.48      0.52 o
   7   1   3        3.72        2.41      0.65 o
   8   1   3       85.66       82.65      1.68 o
   9   1   3        3.95        3.73      0.84 o
  10   1   3        0.53        1.46      1.16 o
  -9   2   3        0.35       -0.54      1.10 o
  -8   2   3        6.32        7.42      0.85 o
  -7   2   3        0.16       -0.41      0.88 o
  -6   2   3       99.41       96.16      4.42 o
  -5   2   3       31.45       32.06      1.17 o
  -4   2   3      501.60      500.27      8.54 o
  -3   2   3        5.29        9.73      1.11 o
  -2   2   3       94.95       94.65      1.93 o
  -1   2   3     1686.57     1674.51      4.79 o
   0   2   3      531.32      546.04      7.76 o
   1   2   3      999.80     1048.23      3.61 o
   2   2   3       15.98       14.04      0.42 o
   3   2   3      492.95      473.24      2.95 o
   4   2   3       18.70       19.10      0.56 o
   5   2   3       63.47       63.94      1.47 o
   6   2   3        1.88        0.99      0.86 o
   7   2   3        8.73       10.64      0.73 o
   8   2   3       17.51       19.38      0.96 o
   9   2   3        0.98        0.92      1.09 o
  10   2   3        6.67        6.28      1.05 o
  -9   3   3        0.04        0.92      1.19 o
  -8   3   3       12.77       11.48      0.98 o
  -7   3   3       23.80       25.10      1.08 o
  -6   3   3        0.73        0.17      0.84 o
  -5   3   3       18.00       18.90      0.79 o
  -4   3   3       11.75       11.73      0.64 o
  -3   3   3      274.67      295.27      2.81 o
  -2   3   3       95.17       89.41      2.39 o
  -1   3   3      450.89      452.71      5.42 o
   0   3   3       51.69       47.88      0.64 o
   1   3   3        7.13        9.41      0.56 o
   2   3   3      292.22      293.27      1.86 o
   3   3   3      300.27      311.24      5.63 o
   4   3   3      138.74      136.27      1.28 o
   5   3   3       59.01       61.77      2.08 o
   6   3   3       10.63       11.43      1.32 o
   7   3   3       14.85       13.85      0.76 o
   8   3   3        1.68        1.37      0.76 o
   9   3   3       24.22       21.04      1.10 o
  10   3   3       32.78       33.01      2.04 o
  -8   4   3        8.82        8.14      1.19 o
  -7   4   3        1.66        4.03      2.41 o
  -6   4   3       44.33       45.74      1.73 o
  -5   4   3       27.39       28.52      0.96 o
  -4   4   3       59.18       63.96      1.15 o
  -3   4   3       13.38       13.37      0.59 o
  -2   4   3      350.52      343.58      7.05 o
  -1   4   3      139.32      144.47      1.94 o
   0   4   3       59.95       69.07      0.83 o
   1   4   3       19.22       19.61      0.50 o
   2   4   3       11.11        5.35      0.36 o
   3   4   3       42.46       39.65      0.71 o
   4   4   3       15.73       16.85      0.57 o
   5   4   3      119.63      121.17      1.55 o
   6   4   3        9.68       10.27      0.65 o
   7   4   3        0.31        0.56      0.74 o
   8   4   3       16.18       15.16      1.06 o
   9   4   3        4.91        3.79      0.80 o
  10   4   3        9.24        9.75      1.02 o
  -8   5   3        0.73        1.94      0.97 o
  -7   5   3        0.15       -1.16      1.16 o
  -6   5   3        5.08        5.23      0.99 o
  -5   5   3        0.47        0.84      0.69 o
  -4   5   3      109.82      106.08      2.26 o
  -3   5   3       55.40       54.58      1.06 o
  -2   5   3       72.11       75.29      1.65 o
  -1   5   3      324.27      336.15      2.28 o
   0   5   3       13.17       18.86      0.58 o
   1   5   3       91.76       81.08      0.97 o
   2   5   3      533.46      577.37      5.68 o
   3   5   3       50.14       49.36      0.82 o
   4   5   3        0.91        2.34      0.40 o
   5   5   3        0.08        0.18      0.57 o
   6   5   3      149.28      145.43      2.11 o
   7   5   3        5.69        5.84      0.64 o
   8   5   3       10.24        9.75      0.80 o
   9   5   3        7.02        7.26      0.82 o
  10   5   3       10.37       11.61      1.00 o
  11   5   3        0.22       -0.08      1.26 o
  -7   6   3        2.92        4.83      1.87 o
  -6   6   3       10.86       10.15      0.96 o
  -5   6   3        0.91        0.24      0.93 o
  -4   6   3       25.02       24.81      0.98 o
  -3   6   3       16.26       16.30      0.81 o
  -2   6   3       51.79       51.77      1.08 o
  -1   6   3      131.91      134.80      1.51 o
   0   6   3      242.70      266.14      5.22 o
   1   6   3      138.05      123.90      1.34 o
   2   6   3      268.10      280.73      6.54 o
   3   6   3      127.65      125.39      2.78 o
   4   6   3        0.02        0.43      0.41 o
   5   6   3        5.98        5.88      0.61 o
   6   6   3        1.44        0.78      1.11 o
   7   6   3        0.94        0.90      0.73 o
   8   6   3       30.70       30.64      1.31 o
   9   6   3        0.68       -1.07      1.07 o
  10   6   3       10.90        9.81      1.04 o
  11   6   3        0.51       -1.29      1.29 o
  -6   7   3        0.30        0.89      0.93 o
  -5   7   3        3.36        6.35      0.85 o
  -4   7   3       31.97       30.73      1.99 o
  -3   7   3       18.13       19.59      1.35 o
  -2   7   3       62.14       59.85      1.28 o
  -1   7   3        0.72        0.85      0.84 o
   0   7   3        0.03       -0.03      0.74 o
   1   7   3      102.64      107.29      3.85 o
   2   7   3       89.59       91.98      1.26 o
   3   7   3       98.54       93.09      1.64 o
   4   7   3        6.48        6.74      0.62 o
   5   7   3       26.12       26.90      0.84 o
   6   7   3        0.91        1.87      1.10 o
   7   7   3        1.78        3.00      0.64 o
   8   7   3        8.58        8.73      0.81 o
   9   7   3        7.37        8.41      0.89 o
  10   7   3        6.50        7.46      0.88 o
  11   7   3        4.30        5.27      0.96 o
  -5   8   3        9.15       10.72      1.08 o
  -4   8   3        0.70        1.71      0.86 o
  -3   8   3        2.06        2.05      1.26 o
  -2   8   3       43.93       43.37      2.02 o
  -1   8   3      179.04      181.51      2.13 o
   0   8   3      173.25      174.17      1.97 o
   1   8   3       50.57       49.48      1.12 o
   2   8   3      197.23      193.26      1.96 o
   3   8   3        0.41       -0.45      0.71 o
   4   8   3      108.48      108.18      2.50 o
   5   8   3       35.30       34.75      0.98 o
   6   8   3        0.88        0.07      0.84 o
   7   8   3        0.03        0.45      0.71 o
   8   8   3        1.99        1.86      0.73 o
   9   8   3        3.43        2.21      0.94 o
  10   8   3        2.23        4.20      0.96 o
  -4   9   3        3.02        2.75      0.88 o
  -3   9   3        5.11        8.03      1.06 o
  -2   9   3        0.00        0.92      1.01 o
  -1   9   3        0.02       -0.57      0.98 o
   0   9   3        5.49        5.56      0.67 o
   1   9   3       35.46       37.11      1.09 o
   2   9   3       71.00       74.55      2.10 o
   3   9   3       10.79        8.15      0.73 o
   4   9   3       55.19       52.20      1.24 o
   5   9   3        0.19       -0.69      0.82 o
   6   9   3        0.82        0.96      0.62 o
   7   9   3        1.17        1.53      0.78 o
   8   9   3       15.63       14.71      0.98 o
   9   9   3       14.33       16.08      1.08 o
  10   9   3        0.00        0.29      0.95 o
  -3  10   3       11.27       12.46      1.10 o
  -2  10   3        4.89        6.25      0.95 o
  -1  10   3        5.26        5.83      0.84 o
   0  10   3        7.75        9.04      0.82 o
   1  10   3       20.28       21.43      1.03 o
   2  10   3        0.03        0.34      0.92 o
   3  10   3        0.64       -0.17      0.90 o
   4  10   3       86.42       82.33      1.61 o
   5  10   3        0.75       -0.31      0.97 o
   6  10   3       12.63       14.22      0.91 o
   7  10   3       12.92       11.37      0.98 o
   8  10   3        3.58        2.73      1.48 o
   9  10   3        8.54       11.76      1.04 o
  -6 -10   4        5.71        5.95      0.93 o
  -5 -10   4        3.87        4.14      0.94 o
  -4 -10   4        3.00        2.94      1.94 o
  -3 -10   4       14.22       15.38      1.15 o
  -2 -10   4        0.30        1.67      1.30 o
  -8  -9   4        0.24       -0.52      1.22 o
  -7  -9   4        0.16        0.17      0.93 o
  -6  -9   4        1.25        0.09      1.15 o
  -5  -9   4       31.45       35.99      1.33 o
  -4  -9   4        5.82        4.72      0.87 o
  -3  -9   4       23.71       21.84      1.20 o
  -2  -9   4        0.73       -0.13      1.25 o
  -1  -9   4        8.09        8.30      1.17 o
   0  -9   4        0.02       -1.13      1.13 o
  -9  -8   4        6.58        5.17      0.94 o
  -8  -8   4       13.39       14.66      1.08 o
  -7  -8   4       16.56       16.86      1.01 o
  -6  -8   4        2.24        3.36      0.79 o
  -5  -8   4        0.56       -0.37      1.02 o
  -4  -8   4       83.33       78.44      1.84 o
  -3  -8   4       10.86       10.88      0.89 o
  -2  -8   4        6.14        7.35      0.85 o
  -1  -8   4       23.73       26.62      1.40 o
   0  -8   4        2.13        3.19      1.76 o
   1  -8   4        8.93       10.80      1.02 o
   2  -8   4        3.33        3.63      1.65 o
 -10  -7   4        0.18       -0.21      1.26 o
  -9  -7   4        0.00       -0.95      1.82 o
  -8  -7   4        4.20        2.85      0.79 o
  -7  -7   4       15.60       15.04      0.88 o
  -6  -7   4        6.72        8.34      1.14 o
  -5  -7   4        2.05        1.69      1.26 o
  -4  -7   4        4.53        6.26      1.36 o
  -3  -7   4        9.17       10.22      1.27 o
  -2  -7   4      179.88      173.86      3.88 o
  -1  -7   4        3.62        2.95      1.74 o
   0  -7   4        9.36        9.23      0.84 o
   1  -7   4        7.53        8.67      1.88 o
   2  -7   4        0.88        0.77      0.77 o
   3  -7   4       26.02       27.46      1.30 o
 -10  -6   4        0.00        0.67      1.27 o
  -9  -6   4       45.73       46.79      3.23 o
  -8  -6   4        0.05        0.90      1.20 o
  -7  -6   4       23.69       25.22      1.05 o
  -6  -6   4       12.04       10.34      0.77 o
  -5  -6   4       75.04       73.76      2.86 o
  -4  -6   4        4.33        5.34      0.65 o
  -3  -6   4        0.16        0.07      0.80 o
  -2  -6   4       56.74       55.17      1.22 o
  -1  -6   4        6.72        6.71      0.69 o
   0  -6   4      152.84      152.27      1.96 o
   1  -6   4        2.59        2.76      0.68 o
   2  -6   4        6.30        7.40      0.81 o
   3  -6   4        4.21        6.72      1.33 o
   4  -6   4        3.80        5.31      1.24 o
   5  -6   4        4.97        5.34      1.00 o
 -10  -5   4        1.17        0.94      1.08 o
  -9  -5   4        7.09        7.45      3.50 o
  -8  -5   4       15.89       14.18      0.90 o
  -7  -5   4       14.28       18.01      2.00 o
  -6  -5   4       16.87       16.33      0.86 o
  -5  -5   4      135.87      126.89      1.69 o
  -4  -5   4       41.90       40.09      0.98 o
  -3  -5   4      203.03      207.56      1.98 o
  -2  -5   4        1.41        3.37      0.56 o
  -1  -5   4      108.49      116.76      1.53 o
   0  -5   4      172.12      156.68      2.35 o
   1  -5   4        3.12        4.45      0.64 o
   2  -5   4       30.67       29.51      1.05 o
   3  -5   4        0.92        0.52      0.75 o
   4  -5   4        0.32        0.18      0.97 o
   5  -5   4        3.10        3.85      0.86 o
   6  -5   4        2.10        1.31      0.93 o
 -10  -4   4        0.00        0.65      0.92 o
  -9  -4   4        2.70        1.39      0.97 o
  -8  -4   4       12.76       12.57      1.56 o
  -7  -4   4       26.35       25.22      1.50 o
  -6  -4   4       26.57       23.39      0.88 o
  -5  -4   4        1.72        0.15      0.57 o
  -4  -4   4      148.21      157.12      1.64 o
  -3  -4   4        3.77        3.73      0.48 o
  -2  -4   4        5.95        7.10      0.52 o
  -1  -4   4      275.50      275.85      2.09 o
   0  -4   4        0.05        0.59      0.54 o
   1  -4   4      152.79      154.59      2.97 o
   2  -4   4      284.32      278.41      2.43 o
   3  -4   4       33.78       31.94      2.31 o
   4  -4   4        8.24       10.92      1.28 o
   5  -4   4       19.57       19.71      1.24 o
   6  -4   4        1.42        0.65      1.24 o
 -10  -3   4       13.52       15.36      1.33 o
  -9  -3   4       18.13       18.79      1.03 o
  -8  -3   4        0.05       -0.85      0.85 o
  -7  -3   4       63.22       63.19      1.32 o
  -6  -3   4      155.18      145.84      2.19 o
  -5  -3   4      127.61      137.87      2.45 o
  -4  -3   4      508.38      523.40      4.57 o
  -3  -3   4       27.41       24.54      0.70 o
  -2  -3   4      548.59      555.05      3.88 o
  -1  -3   4      134.14      131.42      4.86 o
   0  -3   4      129.90      134.98      1.71 o
   1  -3   4      277.21      272.48      2.05 o
   2  -3   4        0.04       -0.68      0.68 o
   3  -3   4      101.22       96.37      3.87 o
   4  -3   4       11.63       10.29      0.78 o
   5  -3   4       37.17       32.33      1.14 o
   6  -3   4        0.17       -0.03      1.07 o
   7  -3   4        9.32        9.50      1.39 o
 -10  -2   4        0.06        1.28      0.95 o
  -9  -2   4       46.12       45.95      1.43 o
  -8  -2   4        0.83        0.55      0.77 o
  -7  -2   4       79.82       78.36      1.41 o
  -6  -2   4        1.29       -0.19      0.78 o
  -5  -2   4        0.34        0.85      0.52 o
  -4  -2   4       15.07       17.38      0.80 o
  -3  -2   4        8.83        6.55      0.55 o
  -2  -2   4      675.91      703.61      3.94 o
  -1  -2   4       18.22       19.72      0.56 o
   0  -2   4      283.54      298.19      2.05 o
   1  -2   4      440.35      469.76      3.03 o
   2  -2   4        0.05        0.31      0.78 o
   3  -2   4       20.81       22.54      0.84 o
   4  -2   4      120.58      113.69      2.34 o
   5  -2   4       50.77       49.20      2.24 o
   6  -2   4        0.13        0.98      0.77 o
   7  -2   4        0.10        0.65      0.81 o
   8  -2   4        0.03       -0.05      1.15 o
 -10  -1   4        0.33        1.13      0.92 o
  -9  -1   4       12.55       14.44      2.63 o
  -8  -1   4       16.88       19.20      0.94 o
  -7  -1   4        2.23        3.52      0.66 o
  -6  -1   4       74.92       77.61      2.18 o
  -5  -1   4        7.74        9.45      0.70 o
  -4  -1   4       44.72       51.13      3.33 o
  -3  -1   4        0.77        0.41      0.40 o
  -2  -1   4      714.87      742.68      5.38 o
  -1  -1   4      123.51      134.74      1.16 o
   0  -1   4     1027.55     1006.19      7.99 o
   1  -1   4        8.10        5.07      0.40 o
   2  -1   4     1338.09     1329.37      5.75 o
   3  -1   4      490.52      486.59      5.92 o
   4  -1   4        0.01        0.85      0.74 o
   5  -1   4        0.92        0.48      0.90 o
   6  -1   4        5.78        6.87      0.74 o
   7  -1   4       12.18       12.39      1.15 o
   8  -1   4        0.12        0.59      0.87 o
 -10   0   4        6.61        8.43      1.13 o
  -9   0   4       33.81       31.75      1.47 o
  -8   0   4       13.45       14.65      0.92 o
  -7   0   4       48.42       44.94      1.17 o
  -6   0   4       24.88       20.00      0.79 o
  -5   0   4       25.61       23.64      0.73 o
  -4   0   4        6.04        9.24      0.49 o
  -3   0   4       36.29       52.32      0.81 o
  -2   0   4       21.24       25.46      0.61 o
  -1   0   4      581.52      598.01      3.15 o
   0   0   4      235.10      244.71      1.76 o
   1   0   4        1.73        3.46      0.58 o
   2   0   4        1.38        1.62      0.39 o
   3   0   4        4.69        2.91      0.50 o
   4   0   4      270.11      279.18      2.57 o
   5   0   4       67.61       63.09      1.21 o
   6   0   4       14.03       12.28      0.79 o
   7   0   4        0.52        0.69      0.73 o
   8   0   4        1.58        0.92      0.86 o
   9   0   4        0.72       -0.15      0.93 o
 -10   1   4        0.10        0.68      1.20 o
  -9   1   4        6.56        6.07      0.94 o
  -8   1   4        8.52        8.48      1.32 o
  -7   1   4       75.89       70.79      1.45 o
  -6   1   4        8.97       10.04      0.71 o
  -5   1   4       10.81       12.49      0.87 o
  -4   1   4       13.80       17.40      1.44 o
  -3   1   4        0.76        2.50      0.86 o
  -2   1   4       65.59       60.22      1.95 o
  -1   1   4       10.85       15.90      0.45 o
   0   1   4      279.58      298.63      1.88 o
   1   1   4     1306.52     1332.77      4.70 o
   2   1   4      652.88      700.59     14.73 o
   3   1   4       61.24       74.08      0.98 o
   4   1   4       39.22       38.30      1.15 o
   5   1   4        0.98        1.61      0.50 o
   6   1   4        0.59       -0.55      0.92 o
   7   1   4        5.27        5.70      1.70 o
   8   1   4        2.00        1.35      0.90 o
   9   1   4        1.07       -0.10      1.18 o
  -9   2   4        0.92        0.16      1.18 o
  -8   2   4       11.16       10.93      1.45 o
  -7   2   4       23.72       19.37      0.96 o
  -6   2   4       17.43       20.85      0.89 o
  -5   2   4       10.97        8.84      0.64 o
  -4   2   4        8.80        7.00      0.51 o
  -3   2   4        4.58        8.57      0.45 o
  -2   2   4       10.67       -2.04      2.20 o
  -1   2   4      513.68      572.64     10.47 o
   0   2   4      648.36      655.91      3.22 o
   1   2   4      321.10      322.93      2.00 o
   2   2   4       20.64       19.08      0.52 o
   3   2   4      137.17      128.10      1.24 o
   4   2   4      493.72      507.03      3.20 o
   5   2   4       26.45       23.36      0.77 o
   6   2   4        3.70        5.08      0.99 o
   7   2   4        0.24        0.22      0.83 o
   8   2   4        3.34        4.11      0.75 o
   9   2   4        2.32        4.24      1.01 o
  10   2   4        3.74        3.59      0.87 o
  -9   3   4        3.44        3.17      0.89 o
  -8   3   4        3.14        4.33      0.80 o
  -7   3   4       37.16       38.92      1.24 o
  -6   3   4       10.42        9.78      0.72 o
  -5   3   4       66.50       64.37      1.21 o
  -4   3   4       13.72       13.82      0.66 o
  -3   3   4      224.59      240.87      5.51 o
  -2   3   4       16.18       12.51      1.64 o
  -1   3   4        0.20        0.60      0.49 o
   0   3   4      181.37      168.34      4.93 o
   1   3   4      290.06      293.19      1.97 o
   2   3   4      380.30      383.25      6.00 o
   3   3   4       11.11       12.77      0.49 o
   4   3   4      136.50      126.78      3.83 o
   5   3   4       20.62       21.68      0.76 o
   6   3   4       76.72       80.33      3.11 o
   7   3   4        0.94        1.17      0.60 o
   8   3   4       11.24       11.41      0.84 o
   9   3   4        3.69        4.38      1.08 o
  10   3   4        0.11        0.80      1.32 o
  -8   4   4        0.33        1.98      1.29 o
  -7   4   4       15.75       18.46      1.54 o
  -6   4   4        0.06       -1.28      1.63 o
  -5   4   4        0.14        0.32      0.74 o
  -4   4   4        6.35        7.89      1.06 o
  -3   4   4        4.21        4.79      0.94 o
  -2   4   4      139.83      147.16      1.48 o
  -1   4   4      328.20      327.09      4.05 o
   0   4   4        4.63        3.26      0.37 o
   1   4   4       91.34       96.45      1.01 o
   2   4   4       64.45       54.55      0.81 o
   3   4   4      631.24      649.10      7.81 o
   4   4   4       55.10       49.57      3.19 o
   5   4   4       36.06       37.99      0.91 o
   6   4   4        5.80        5.45      0.70 o
   7   4   4       24.98       28.31      0.97 o
   8   4   4        1.04       -0.45      1.15 o
   9   4   4        0.36       -0.01      1.00 o
  10   4   4        7.96        7.45      1.00 o
  -8   5   4        2.52        2.04      1.20 o
  -7   5   4        0.45        0.11      1.04 o
  -6   5   4        8.55        6.47      0.83 o
  -5   5   4        4.99        4.15      0.70 o
  -4   5   4        0.85        0.82      1.59 o
  -3   5   4        0.10       -0.73      0.73 o
  -2   5   4       51.34       53.80      0.98 o
  -1   5   4       28.46       28.40      0.72 o
   0   5   4       35.82       38.24      0.83 o
   1   5   4     1266.94     1232.38     11.39 o
   2   5   4       64.90       63.41      0.94 o
   3   5   4      428.35      429.43      9.82 o
   4   5   4      214.56      213.74      7.81 o
   5   5   4        6.47        5.37      0.51 o
   6   5   4        2.78        2.94      0.71 o
   7   5   4       18.24       19.83      0.85 o
   8   5   4        7.99        7.99      0.75 o
   9   5   4        1.38        1.03      1.00 o
  10   5   4        6.20        5.50      2.53 o
  -7   6   4        0.76       -0.93      1.26 o
  -6   6   4        3.65        3.83      1.95 o
  -5   6   4        0.69        2.35      0.67 o
  -4   6   4       19.36       15.25      0.81 o
  -3   6   4       23.26       21.09      0.84 o
  -2   6   4      149.30      154.41      1.72 o
  -1   6   4        4.19        6.64      0.55 o
   0   6   4      103.26      102.21      1.99 o
   1   6   4      122.90      130.22      1.38 o
   2   6   4       33.67       28.70      0.75 o
   3   6   4      115.07      119.61      1.35 o
   4   6   4       37.86       37.84      0.88 o
   5   6   4        0.09        0.30      0.60 o
   6   6   4       27.85       27.34      0.93 o
   7   6   4       42.48       42.67      1.12 o
   8   6   4        0.33       -0.19      1.19 o
   9   6   4       11.18       12.84      0.94 o
  10   6   4        0.10        1.72      0.88 o
  -6   7   4        3.00        1.87      1.08 o
  -5   7   4        7.44        6.81      0.84 o
  -4   7   4        0.40        0.97      0.78 o
  -3   7   4        4.61        5.06      0.69 o
  -2   7   4       79.20       74.06      1.68 o
  -1   7   4        2.33        2.77      0.55 o
   0   7   4      500.35      491.36      3.63 o
   1   7   4       49.04       46.47      0.99 o
   2   7   4        0.20        0.49      0.48 o
   3   7   4       74.69       75.66      1.68 o
   4   7   4       17.85       15.71      0.85 o
   5   7   4       15.18       16.45      0.75 o
   6   7   4       32.04       29.59      0.97 o
   7   7   4       12.18       13.79      1.84 o
   8   7   4        5.07        4.51      0.86 o
   9   7   4       22.37       22.32      1.14 o
  10   7   4        1.10       -0.16      1.19 o
  -5   8   4        0.89        2.81      0.79 o
  -4   8   4        3.41        3.90      0.86 o
  -3   8   4       40.06       39.61      1.23 o
  -2   8   4       10.02        9.98      0.79 o
  -1   8   4       33.53       31.94      1.14 o
   0   8   4        4.90        3.58      0.82 o
   1   8   4      106.47      104.29      3.55 o
   2   8   4      128.02      121.49      1.68 o
   3   8   4        0.03       -0.37      0.66 o
   4   8   4       21.58       24.99      0.88 o
   5   8   4       13.71       12.00      0.75 o
   6   8   4        0.38       -0.34      1.27 o
   7   8   4        0.00       -0.11      0.68 o
   8   8   4        2.30        3.03      0.66 o
   9   8   4        0.18       -1.02      1.08 o
  10   8   4        0.02       -1.13      1.13 o
  -4   9   4        5.60        6.86      1.15 o
  -3   9   4        2.73        2.87      0.82 o
  -2   9   4        1.06        1.21      1.02 o
  -1   9   4       16.24       17.87      0.94 o
   0   9   4       27.02       27.57      1.02 o
   1   9   4        1.35        0.50      1.05 o
   2   9   4       13.40       13.54      0.80 o
   3   9   4       70.16       67.38      2.76 o
   4   9   4        3.35        2.27      0.60 o
   5   9   4        0.00        0.79      0.83 o
   6   9   4       16.75       20.02      0.95 o
   7   9   4        1.54        0.05      1.03 o
   8   9   4        0.28        0.48      1.00 o
   9   9   4        2.75        2.84      0.82 o
  10   9   4        0.71       -1.29      1.29 o
  -3  10   4        0.01        0.29      1.27 o
  -2  10   4       19.22       18.30      1.12 o
  -1  10   4        2.23       -0.51      1.23 o
   0  10   4       18.29       16.64      1.31 o
   1  10   4       10.57       12.28      0.88 o
   2  10   4        0.23        0.69      0.72 o
   3  10   4       19.40       23.02      0.97 o
   4  10   4        1.59        1.40      0.90 o
   5  10   4       13.21       14.37      0.91 o
   6  10   4        0.61       -1.04      1.04 o
   7  10   4        1.35        0.62      0.85 o
   8  10   4        0.48        0.69      1.06 o
   9  10   4        0.42        0.42      1.15 o
  -7  -9   5        9.17       11.00      1.12 o
  -6  -9   5       12.80       14.65      1.09 o
  -5  -9   5        3.09        0.43      1.22 o
  -4  -9   5        0.83        0.87      2.47 o
  -3  -9   5        0.42        0.89      1.13 o
  -2  -9   5        0.91        0.27      0.89 o
  -1  -9   5        0.89        0.56      1.13 o
  -8  -8   5        2.79        2.80      0.85 o
  -7  -8   5        0.78        0.48      1.20 o
  -6  -8   5        2.65        0.51      1.22 o
  -5  -8   5        5.27        4.42      0.81 o
  -4  -8   5       16.83       18.94      1.07 o
  -3  -8   5       14.20       13.41      0.96 o
  -2  -8   5       14.29       16.48      1.04 o
  -1  -8   5        1.88        2.84      1.33 o
   0  -8   5        1.90        3.09      0.83 o
   1  -8   5        0.11        1.62      0.89 o
  -9  -7   5        1.67        3.63      0.87 o
  -8  -7   5        0.52        1.83      0.82 o
  -7  -7   5        0.03        0.13      1.01 o
  -6  -7   5        0.60        1.56      0.81 o
  -5  -7   5        0.05       -0.88      0.88 o
  -4  -7   5        0.21       -0.55      0.96 o
  -3  -7   5       91.42       90.83      3.44 o
  -2  -7   5        2.32        2.45      1.31 o
  -1  -7   5        6.22        6.28      0.92 o
   0  -7   5        8.21        8.25      0.98 o
   1  -7   5        0.43       -0.41      1.05 o
   2  -7   5        5.43        5.28      0.93 o
  -9  -6   5        0.20       -0.23      1.21 o
  -8  -6   5        0.53        2.45      1.29 o
  -7  -6   5        3.58        5.95      0.76 o
  -6  -6   5       14.72       13.51      1.32 o
  -5  -6   5        9.92       11.15      0.80 o
  -4  -6   5       78.74       77.18      1.51 o
  -3  -6   5       27.94       30.51      1.05 o
  -2  -6   5        1.89        1.64      0.63 o
  -1  -6   5      162.67      165.40      3.38 o
   0  -6   5       19.63       19.70      1.19 o
   1  -6   5        1.19        1.64      0.67 o
   2  -6   5        2.15        2.46      1.07 o
   3  -6   5        3.15        3.47      0.89 o
   4  -6   5        4.44        5.31      0.93 o
 -10  -5   5        2.33        1.11      1.07 o
  -9  -5   5        0.41        1.16      1.16 o
  -8  -5   5       38.84       39.28      1.77 o
  -7  -5   5        2.49        5.03      0.73 o
  -6  -5   5       35.25       35.82      1.57 o
  -5  -5   5        5.34        5.85      1.07 o
  -4  -5   5      177.72      171.21      3.14 o
  -3  -5   5       95.90       95.14      1.46 o
  -2  -5   5        0.02        0.98      1.32 o
  -1  -5   5       47.51       44.90      1.11 o
   0  -5   5        0.42       -0.12      0.84 o
   1  -5   5       94.86       94.51      2.31 o
   2  -5   5       10.17        9.56      0.83 o
   3  -5   5        1.00       -0.46      0.95 o
   4  -5   5        3.94        3.63      0.87 o
   5  -5   5        1.54        2.15      0.86 o
 -10  -4   5        0.00        1.05      1.18 o
  -9  -4   5        4.86        4.08      1.87 o
  -8  -4   5       22.07       22.14      2.16 o
  -7  -4   5        6.66        5.37      0.81 o
  -6  -4   5        7.67        5.25      0.81 o
  -5  -4   5       22.85       24.88      1.13 o
  -4  -4   5        3.40        3.19      0.56 o
  -3  -4   5        6.69        6.41      0.81 o
  -2  -4   5       70.78       73.53      1.23 o
  -1  -4   5      229.20      228.76      2.09 o
   0  -4   5       32.00       36.97      1.00 o
   1  -4   5      109.74      100.62      1.54 o
   2  -4   5        0.01        0.21      0.72 o
   3  -4   5       45.71       46.33      1.26 o
   4  -4   5       14.39       13.76      0.94 o
   5  -4   5        4.57        7.41      1.04 o
   6  -4   5        5.04        3.76      1.01 o
 -10  -3   5        4.11        4.54      0.96 o
  -9  -3   5        1.30        2.72      0.85 o
  -8  -3   5       23.41       28.06      1.42 o
  -7  -3   5       70.29       69.37      1.44 o
  -6  -3   5      163.28      159.45      1.92 o
  -5  -3   5       95.78       88.95      1.39 o
  -4  -3   5      111.79      117.85      1.49 o
  -3  -3   5       17.74       18.09      1.04 o
  -2  -3   5       12.22       11.07      0.57 o
  -1  -3   5       22.86       20.90      1.29 o
   0  -3   5      237.07      238.24      3.71 o
   1  -3   5       55.45       52.89      1.07 o
   2  -3   5       47.99       43.48      1.14 o
   3  -3   5       24.65       28.21      1.94 o
   4  -3   5       19.57       17.02      1.23 o
   5  -3   5        5.27        8.31      1.16 o
   6  -3   5        9.11        9.66      0.99 o
   7  -3   5        4.57        7.09      0.98 o
 -10  -2   5       13.47       14.00      1.11 o
  -9  -2   5        3.02        3.90      0.85 o
  -8  -2   5        0.00        1.37      0.70 o
  -7  -2   5        2.97        0.77      0.78 o
  -6  -2   5        1.78        0.62      0.57 o
  -5  -2   5       55.86       58.95      1.12 o
  -4  -2   5        4.71        3.42      0.53 o
  -3  -2   5      259.01      272.72      2.00 o
  -2  -2   5      144.93      138.96      1.41 o
  -1  -2   5        1.33        0.87      1.13 o
   0  -2   5       20.37       17.84      0.62 o
   1  -2   5        9.83        8.32      0.84 o
   2  -2   5      296.52      290.39      7.69 o
   3  -2   5       94.51       86.46      2.41 o
   4  -2   5        1.85        2.39      0.64 o
   5  -2   5        1.14        0.67      0.79 o
   6  -2   5        3.01        2.23      1.86 o
   7  -2   5        5.05        5.96      0.94 o
 -10  -1   5        0.95        0.35      1.03 o
  -9  -1   5        4.55        2.20      1.15 o
  -8  -1   5        0.24       -0.85      0.98 o
  -7  -1   5       15.94       15.38      0.88 o
  -6  -1   5        3.86        3.70      0.62 o
  -5  -1   5      158.27      170.27      1.76 o
  -4  -1   5        3.46        2.64      0.48 o
  -3  -1   5       85.59       92.49      1.73 o
  -2  -1   5       45.44       54.14      0.87 o
  -1  -1   5      430.61      454.09      2.85 o
   0  -1   5      115.25       90.27      1.09 o
   1  -1   5       10.86       10.87      0.95 o
   2  -1   5      136.54      144.85      4.87 o
   3  -1   5       44.67       42.74      1.01 o
   4  -1   5      221.20      218.95      5.57 o
   5  -1   5       31.74       34.78      1.11 o
   6  -1   5        3.88        4.30      0.72 o
   7  -1   5        4.70        6.16      0.87 o
   8  -1   5        0.02       -0.32      1.16 o
 -10   0   5        0.65       -0.62      1.23 o
  -9   0   5        2.49        0.27      1.14 o
  -8   0   5       38.20       40.71      3.37 o
  -7   0   5      145.69      140.69      1.93 o
  -6   0   5        0.03       -0.79      0.81 o
  -5   0   5      334.12      321.60      2.38 o
  -4   0   5       75.82       75.55      1.14 o
  -3   0   5      373.00      389.21      2.72 o
  -2   0   5       39.43       45.51      1.75 o
  -1   0   5      328.33      324.21      2.30 o
   0   0   5      223.80      244.49      1.80 o
   1   0   5      138.52      132.13      2.05 o
   2   0   5       15.11        9.84      0.81 o
   3   0   5      131.63      133.60      1.49 o
   4   0   5      124.40      118.69      1.55 o
   5   0   5       34.55       35.62      2.04 o
   6   0   5       28.52       27.03      1.32 o
   7   0   5        2.18        0.74      1.00 o
   8   0   5        0.30       -0.53      1.03 o
  -9   1   5        3.14        2.57      1.45 o
  -8   1   5       35.81       31.88      1.72 o
  -7   1   5       37.03       34.77      1.19 o
  -6   1   5        0.20        1.43      0.73 o
  -5   1   5      285.13      282.78      4.50 o
  -4   1   5       68.52       64.50      1.07 o
  -3   1   5      361.71      386.57      5.55 o
  -2   1   5      233.48      246.97      1.76 o
  -1   1   5      184.56      192.01      1.46 o
   0   1   5      378.82      394.28      2.47 o
   1   1   5      227.25      247.87      2.44 o
   2   1   5       33.20       46.40      0.83 o
   3   1   5       26.38       26.29      0.73 o
   4   1   5       29.35       29.59      0.84 o
   5   1   5       21.53       22.11      0.83 o
   6   1   5      168.77      163.66      5.27 o
   7   1   5        3.80        4.42      0.77 o
   8   1   5        0.29        0.48      0.86 o
   9   1   5        0.01       -0.06      1.10 o
  -9   2   5        0.23       -0.95      1.10 o
  -8   2   5       19.42       19.73      1.08 o
  -7   2   5       15.11       13.40      0.91 o
  -6   2   5      253.63      255.08      6.93 o
  -5   2   5       51.24       53.84      1.21 o
  -4   2   5       17.39       16.75      0.69 o
  -3   2   5       55.99       60.55      0.98 o
  -2   2   5      559.55      546.13      3.58 o
  -1   2   5      245.23      277.62      8.00 o
   0   2   5      451.29      464.42      3.07 o
   1   2   5      262.76      245.87      1.78 o
   2   2   5     1007.46     1032.69      4.83 o
   3   2   5      389.05      425.34      2.91 o
   4   2   5      135.15      131.47      1.51 o
   5   2   5      216.99      214.13      2.79 o
   6   2   5        3.95        3.20      0.63 o
   7   2   5       13.05       12.72      0.87 o
   8   2   5       29.32       29.46      1.22 o
   9   2   5        0.48        0.51      1.11 o
  -9   3   5        0.69        0.69      1.21 o
  -8   3   5        1.24        0.71      1.14 o
  -7   3   5       29.14       28.46      1.42 o
  -6   3   5       12.59       17.31      0.90 o
  -5   3   5      317.76      301.99      5.56 o
  -4   3   5       85.53       90.11      1.33 o
  -3   3   5      143.40      134.61      1.46 o
  -2   3   5        5.98        4.17      0.44 o
  -1   3   5       75.17       98.18      1.10 o
   0   3   5      244.85      249.35      4.32 o
   1   3   5       97.87       93.86      1.05 o
   2   3   5      199.67      207.89      4.94 o
   3   3   5       14.38       15.71      0.59 o
   4   3   5       31.78       34.56      1.20 o
   5   3   5      121.62      120.32      1.56 o
   6   3   5       22.95       24.20      1.32 o
   7   3   5       19.91       23.83      0.97 o
   8   3   5       26.16       28.44      1.08 o
   9   3   5       12.74       13.73      1.03 o
  10   3   5        0.75        1.33      0.96 o
  -8   4   5        2.83        0.21      1.06 o
  -7   4   5        0.05       -0.79      1.01 o
  -6   4   5        1.03        2.38      0.70 o
  -5   4   5       30.79       26.11      0.99 o
  -4   4   5        1.48        1.85      0.56 o
  -3   4   5      219.69      214.13      6.95 o
  -2   4   5       18.76       16.56      0.62 o
  -1   4   5       11.27       15.87      0.55 o
   0   4   5      309.96      309.58      2.09 o
   1   4   5      230.72      261.07      1.83 o
   2   4   5      904.15      928.70      4.70 o
   3   4   5       16.00       13.97      0.59 o
   4   4   5      381.68      395.05      3.13 o
   5   4   5        7.87        8.06      0.64 o
   6   4   5       78.36       75.63      1.36 o
   7   4   5       57.10       56.04      1.33 o
   8   4   5        3.15        0.27      1.08 o
   9   4   5        0.05       -0.94      1.12 o
  10   4   5        0.41       -1.03      1.62 o
  -7   5   5        0.49       -0.06      1.38 o
  -6   5   5        8.04        9.79      0.85 o
  -5   5   5       51.86       48.99      1.43 o
  -4   5   5        1.19       -0.88      0.92 o
  -3   5   5      120.82      112.57      1.96 o
  -2   5   5        5.45        5.26      0.51 o
  -1   5   5      167.56      153.64      4.43 o
   0   5   5       71.22       72.63      1.37 o
   1   5   5        2.19        3.97      0.44 o
   2   5   5       24.72       26.43      0.70 o
   3   5   5       51.02       46.09      1.51 o
   4   5   5      224.19      224.07      1.92 o
   5   5   5        4.54        5.54      0.63 o
   6   5   5       40.59       40.16      1.07 o
   7   5   5        9.18       10.02      0.75 o
   8   5   5       40.25       39.88      1.31 o
   9   5   5        9.70        9.38      2.39 o
  10   5   5       26.00       25.33      1.29 o
  -7   6   5        2.77        1.78      1.02 o
  -6   6   5        3.53        4.95      2.50 o
  -5   6   5       14.91       15.96      0.95 o
  -4   6   5       17.72       18.04      0.93 o
  -3   6   5      109.44       99.89      1.55 o
  -2   6   5        1.12       -0.10      0.78 o
  -1   6   5        0.25       -0.29      0.54 o
   0   6   5      138.48      142.77      1.55 o
   1   6   5       24.66       23.83      0.72 o
   2   6   5        9.41        8.45      0.54 o
   3   6   5       32.02       32.46      0.82 o
   4   6   5        2.09        2.32      0.61 o
   5   6   5       84.92       79.06      1.33 o
   6   6   5       20.74       23.61      1.76 o
   7   6   5       11.13        9.52      1.00 o
   8   6   5       21.31       20.78      1.05 o
   9   6   5        0.22       -0.79      1.24 o
  10   6   5        3.11        2.32      1.10 o
  -6   7   5        2.14        2.76      1.19 o
  -5   7   5        0.14       -0.99      1.07 o
  -4   7   5        3.43        2.39      0.75 o
  -3   7   5        3.47        3.18      0.63 o
  -2   7   5       20.73       20.26      0.91 o
  -1   7   5       19.54       15.98      0.78 o
   0   7   5       29.40       27.21      1.09 o
   1   7   5        0.01       -0.21      0.66 o
   2   7   5        7.32        9.85      0.80 o
   3   7   5       14.59       16.30      0.72 o
   4   7   5        4.85        4.30      0.52 o
   5   7   5       34.88       36.41      1.61 o
   6   7   5        9.44        9.36      0.73 o
   7   7   5        2.81        2.00      0.66 o
   8   7   5        3.78        2.73      0.76 o
   9   7   5        2.92        1.74      1.81 o
  10   7   5        0.65        0.93      0.95 o
  -5   8   5        0.08       -0.29      1.06 o
  -4   8   5        2.63        1.57      0.87 o
  -3   8   5       11.51       12.40      0.87 o
  -2   8   5        3.40        2.78      0.68 o
  -1   8   5       85.94       79.80      3.64 o
   0   8   5        0.11        0.22      1.14 o
   1   8   5       89.38       88.72      1.46 o
   2   8   5        6.39        6.61      0.71 o
   3   8   5        1.51        0.38      0.65 o
   4   8   5       36.24       33.27      1.06 o
   5   8   5       53.28       49.38      1.78 o
   6   8   5        8.21        8.56      0.73 o
   7   8   5       23.14       24.68      1.04 o
   8   8   5        2.12        2.20      0.85 o
   9   8   5        2.21        3.00      1.85 o
  10   8   5        4.39        4.63      0.92 o
  -4   9   5        0.14        0.92      1.46 o
  -3   9   5        0.20       -0.99      1.04 o
  -2   9   5        5.14        5.48      1.39 o
  -1   9   5        2.05        1.22      0.93 o
   0   9   5        1.49       -0.41      1.53 o
   1   9   5       43.84       41.32      2.55 o
   2   9   5       49.97       49.43      1.78 o
   3   9   5       16.84       15.61      0.84 o
   4   9   5        0.12       -0.38      1.43 o
   5   9   5        4.39        6.24      0.69 o
   6   9   5        6.01        5.58      0.88 o
   7   9   5        0.16       -0.96      0.96 o
   8   9   5        2.24        4.54      0.77 o
   9   9   5        0.06       -0.54      1.28 o
  10   9   5        3.25        3.35      0.91 o
  -3  10   5        4.17        3.76      1.66 o
  -2  10   5        1.86        0.69      2.87 o
  -1  10   5        1.35        1.48      0.85 o
   0  10   5        0.65        0.86      0.80 o
   1  10   5        2.71        2.68      1.55 o
   2  10   5        0.41        0.55      0.84 o
   3  10   5        5.34        4.92      0.73 o
   4  10   5        5.89        5.92      0.71 o
   5  10   5       18.60       19.77      1.00 o
   6  10   5        3.19        1.91      0.74 o
   7  10   5        0.92        0.83      1.52 o
   8  10   5        3.84        3.57      1.94 o
   9  10   5        0.98        2.61      0.95 o
  -7  -8   6       35.38       32.57      2.57 o
  -6  -8   6       11.89       14.55      2.10 o
  -5  -8   6        4.51        5.06      0.87 o
  -4  -8   6        0.32       -1.14      1.14 o
  -3  -8   6        0.69        0.45      1.33 o
  -2  -8   6       13.29       12.85      1.00 o
  -1  -8   6        1.67        1.41      0.93 o
  -8  -7   6        0.03        1.52      0.89 o
  -7  -7   6        9.19       10.23      0.99 o
  -6  -7   6        2.39        2.94      0.83 o
  -5  -7   6       45.12       40.29      1.35 o
  -4  -7   6        1.95        2.71      0.75 o
  -3  -7   6       32.45       33.54      1.23 o
  -2  -7   6        0.94        0.46      0.83 o
  -1  -7   6        0.13        0.66      0.85 o
   0  -7   6       19.90       22.16      1.76 o
   1  -7   6        0.77       -0.17      1.17 o
  -9  -6   6        3.47        1.95      1.12 o
  -8  -6   6        6.35        6.66      0.96 o
  -7  -6   6       73.01       79.12      2.05 o
  -6  -6   6        3.34        3.63      1.39 o
  -5  -6   6      113.70      119.39      2.93 o
  -4  -6   6        1.26        1.46      0.83 o
  -3  -6   6       48.52       49.22      1.44 o
  -2  -6   6        0.09        1.34      0.78 o
  -1  -6   6       12.45       10.32      0.85 o
   0  -6   6        0.03       -0.44      1.06 o
   1  -6   6        0.12       -0.03      0.97 o
   2  -6   6       11.50       12.33      0.98 o
   3  -6   6        0.78       -0.29      1.28 o
  -9  -5   6       39.70       33.70      1.42 o
  -8  -5   6        3.57        4.59      0.96 o
  -7  -5   6        0.11       -1.08      1.08 o
  -6  -5   6        8.25        7.21      0.84 o
  -5  -5   6       14.16       15.39      0.91 o
  -4  -5   6        0.40       -0.38      0.94 o
  -3  -5   6       55.18       55.52      2.75 o
  -2  -5   6       14.09       14.32      2.00 o
  -1  -5   6        0.01        0.58      0.85 o
   0  -5   6        1.50        2.39      0.66 o
   1  -5   6        1.60        4.07      0.91 o
   2  -5   6        6.37        6.06      2.07 o
   3  -5   6        0.62        0.64      1.28 o
   4  -5   6        6.06        5.00      0.90 o
  -9  -4   6        0.93       -0.20      1.12 o
  -8  -4   6        4.74        6.81      0.86 o
  -7  -4   6       14.88       11.42      0.90 o
  -6  -4   6       33.49       34.79      1.12 o
  -5  -4   6       51.59       55.28      1.25 o
  -4  -4   6        5.94        4.59      0.63 o
  -3  -4   6       44.15       42.04      1.09 o
  -2  -4   6       46.79       43.66      2.07 o
  -1  -4   6        4.73        6.53      0.67 o
   0  -4   6        5.92        7.16      0.64 o
   1  -4   6        0.35       -0.05      0.62 o
   2  -4   6       13.95       13.04      0.85 o
   3  -4   6        6.26        6.95      0.78 o
   4  -4   6        5.01        5.01      0.88 o
   5  -4   6        5.73        5.11      1.48 o
 -10  -3   6        6.39        6.03      0.99 o
  -9  -3   6       42.47       46.76      1.49 o
  -8  -3   6        0.63       -1.09      1.09 o
  -7  -3   6       76.21       74.37      1.52 o
  -6  -3   6        1.62        2.41      1.19 o
  -5  -3   6       28.95       27.69      0.95 o
  -4  -3   6        7.35        6.53      1.03 o
  -3  -3   6       61.84       61.42      1.56 o
  -2  -3   6      102.93      101.11      1.43 o
  -1  -3   6        2.88        2.50      0.60 o
   0  -3   6       81.10       82.28      1.97 o
   1  -3   6       43.07       35.77      1.07 o
   2  -3   6       10.17       11.52      2.50 o
   3  -3   6        1.15       -0.41      1.29 o
   4  -3   6        3.26        3.68      0.69 o
   5  -3   6        0.03       -1.18      1.18 o
   6  -3   6        0.05       -0.59      1.70 o
 -10  -2   6        0.87       -1.44      1.44 o
  -9  -2   6        3.49        3.83      0.88 o
  -8  -2   6       10.33        9.42      1.55 o
  -7  -2   6       34.53       37.04      1.57 o
  -6  -2   6        6.51        5.00      0.69 o
  -5  -2   6      174.68      173.29      3.63 o
  -4  -2   6        5.00        3.53      0.58 o
  -3  -2   6       52.23       47.35      1.37 o
  -2  -2   6       18.05       21.77      1.35 o
  -1  -2   6        0.89       -0.61      0.72 o
   0  -2   6      115.13      112.52      2.86 o
   1  -2   6       76.04       76.58      1.28 o
   2  -2   6       36.04       31.94      1.12 o
   3  -2   6        0.80        0.44      1.58 o
   4  -2   6        4.51        4.41      0.71 o
   5  -2   6        0.54        0.50      0.98 o
   6  -2   6        0.15        0.46      1.04 o
   7  -2   6        0.27       -0.63      1.21 o
  -9  -1   6        0.06       -0.12      0.94 o
  -8  -1   6        1.37        1.92      0.87 o
  -7  -1   6       55.94       55.72      1.38 o
  -6  -1   6       88.76       86.60      1.52 o
  -5  -1   6        1.65        2.38      0.58 o
  -4  -1   6       82.48       78.41      1.26 o
  -3  -1   6      154.60      140.70      1.56 o
  -2  -1   6       20.35       21.66      0.72 o
  -1  -1   6       15.29        9.94      1.31 o
   0  -1   6       71.27       74.31      1.50 o
   1  -1   6      128.72      131.64      1.53 o
   2  -1   6        6.78        4.76      0.58 o
   3  -1   6      215.21      205.71      6.55 o
   4  -1   6       99.44       99.64      1.63 o
   5  -1   6        0.89       -0.73      0.87 o
   6  -1   6        5.38        5.49      0.77 o
   7  -1   6        2.24        2.98      0.98 o
  -9   0   6        4.81        5.82      2.30 o
  -8   0   6       12.70       15.30      1.06 o
  -7   0   6       32.48       34.44      1.14 o
  -6   0   6      168.68      166.31      2.05 o
  -5   0   6       27.84       23.88      0.88 o
  -4   0   6      522.36      492.74      4.84 o
  -3   0   6       53.45       51.87      0.96 o
  -2   0   6       40.36       32.96      0.78 o
  -1   0   6       45.81       37.77      0.79 o
   0   0   6      162.48      160.00      1.50 o
   1   0   6      106.14       97.46      1.28 o
   2   0   6       28.19       28.58      1.10 o
   3   0   6       61.15       57.06      1.14 o
   4   0   6       74.54       67.53      2.69 o
   5   0   6       80.21       75.74      1.93 o
   6   0   6        8.08        9.12      1.07 o
   7   0   6        1.55       -0.43      1.61 o
   8   0   6        1.42        0.34      0.98 o
  -9   1   6        1.10        1.04      0.98 o
  -8   1   6        1.93        1.50      0.91 o
  -7   1   6       21.34       22.64      1.01 o
  -6   1   6       19.53       21.46      1.53 o
  -5   1   6       65.92       65.49      1.27 o
  -4   1   6      240.12      247.17      2.10 o
  -3   1   6       43.43       43.79      0.94 o
  -2   1   6       12.71       10.84      0.59 o
  -1   1   6       93.03       80.17      1.19 o
   0   1   6      133.19      129.42      1.32 o
   1   1   6       25.84       19.11      0.63 o
   2   1   6        3.14        4.25      0.47 o
   3   1   6      363.12      372.47      2.53 o
   4   1   6       15.09       14.50      0.82 o
   5   1   6       57.10       52.21      1.69 o
   6   1   6        1.75        1.25      0.73 o
   7   1   6       11.29       12.47      0.91 o
   8   1   6        0.64        0.07      1.06 o
  -9   2   6        2.03        4.04      0.87 o
  -8   2   6        0.62        1.17      0.83 o
  -7   2   6        2.23        2.05      0.77 o
  -6   2   6       47.00       44.24      1.20 o
  -5   2   6        0.14        1.12      0.69 o
  -4   2   6       70.98       69.23      1.19 o
  -3   2   6       45.01       47.87      0.96 o
  -2   2   6      527.33      535.82      3.33 o
  -1   2   6       71.70       77.32      1.05 o
   0   2   6       50.87       38.50      0.78 o
   1   2   6       21.49       23.81      0.69 o
   2   2   6      432.85      411.70      2.97 o
   3   2   6        1.42        1.17      0.67 o
   4   2   6       85.67       81.21      1.31 o
   5   2   6       52.85       51.48      2.01 o
   6   2   6        4.01        2.26      0.85 o
   7   2   6       27.72       26.66      1.44 o
   8   2   6        1.67        0.00      1.07 o
   9   2   6        0.33        1.02      1.18 o
  -8   3   6       14.70       14.06      1.02 o
  -7   3   6        9.33        6.84      0.90 o
  -6   3   6       49.99       49.07      1.70 o
  -5   3   6        5.71        6.69      0.71 o
  -4   3   6       11.31        9.77      0.70 o
  -3   3   6        1.99        2.03      1.29 o
  -2   3   6       37.52       35.39      1.19 o
  -1   3   6      391.54      408.13      7.02 o
   0   3   6       45.38       45.57      0.83 o
   1   3   6        1.48        1.44      0.38 o
   2   3   6        1.43        3.25      0.43 o
   3   3   6        5.35        5.43      0.53 o
   4   3   6       15.13       14.19      0.71 o
   5   3   6        0.45        0.66      1.06 o
   6   3   6       83.46       81.62      1.99 o
   7   3   6        9.84        9.32      0.84 o
   8   3   6        3.73        3.17      0.82 o
   9   3   6        0.50        1.39      0.97 o
  -8   4   6        1.18        1.57      1.03 o
  -7   4   6        5.58        5.13      0.85 o
  -6   4   6       12.62       10.69      0.86 o
  -5   4   6       46.64       44.95      1.84 o
  -4   4   6       35.58       38.40      1.07 o
  -3   4   6        0.09       -0.19      0.72 o
  -2   4   6       42.70       41.67      0.92 o
  -1   4   6      225.62      231.24      1.84 o
   0   4   6       19.86       21.52      1.95 o
   1   4   6      745.35      771.04     13.69 o
   2   4   6       11.08       12.77      0.59 o
   3   4   6       93.73       89.94      2.55 o
   4   4   6       11.65       11.21      0.63 o
   5   4   6       31.76       28.91      0.92 o
   6   4   6       12.05       10.61      0.79 o
   7   4   6        1.32        0.34      0.99 o
   8   4   6       27.66       28.71      1.62 o
   9   4   6        5.22        4.61      1.61 o
  -7   5   6        1.87        3.14      0.78 o
  -6   5   6        1.60        0.64      0.82 o
  -5   5   6        1.31        1.21      0.79 o
  -4   5   6       97.02       95.56      1.57 o
  -3   5   6      127.07      118.86      1.61 o
  -2   5   6       10.65       12.06      0.92 o
  -1   5   6       93.47       86.60      1.24 o
   0   5   6       23.74       22.28      0.86 o
   1   5   6       81.33       84.49      1.17 o
   2   5   6        4.64        5.84      0.50 o
   3   5   6      378.38      363.26      3.74 o
   4   5   6       27.52       25.61      0.81 o
   5   5   6       87.14       83.89      1.94 o
   6   5   6        6.24        7.19      0.71 o
   7   5   6       11.06        9.55      0.83 o
   8   5   6       10.09        9.04      0.87 o
   9   5   6        0.17        0.51      0.90 o
  10   5   6        5.05        5.70      1.03 o
  -7   6   6        0.16        0.61      1.26 o
  -6   6   6        0.86       -0.02      1.73 o
  -5   6   6       15.19       17.27      0.97 o
  -4   6   6       37.83       31.82      1.06 o
  -3   6   6       45.74       48.02      1.19 o
  -2   6   6       41.18       45.00      1.12 o
  -1   6   6       65.50       63.87      1.18 o
   0   6   6       53.80       55.15      1.08 o
   1   6   6      324.69      326.82      6.31 o
   2   6   6       22.81       19.95      1.65 o
   3   6   6        0.54        0.65      1.16 o
   4   6   6       46.32       46.85      1.22 o
   5   6   6       29.56       29.81      1.40 o
   6   6   6        4.37        3.25      0.66 o
   7   6   6        3.85        2.74      0.72 o
   8   6   6        0.82        1.35      0.95 o
   9   6   6       13.07       15.36      1.74 o
  10   6   6       12.90       13.80      1.14 o
  -6   7   6        1.70        1.08      1.21 o
  -5   7   6        0.00        0.26      0.83 o
  -4   7   6       11.81       15.70      0.97 o
  -3   7   6       42.44       39.82      1.33 o
  -2   7   6      182.51      174.05      2.09 o
  -1   7   6      204.56      197.66      2.09 o
   0   7   6       18.80       18.08      0.77 o
   1   7   6       34.27       33.99      1.28 o
   2   7   6      323.74      320.54      2.50 o
   3   7   6      300.14      309.26      3.95 o
   4   7   6       23.15       22.86      0.85 o
   5   7   6       61.33       61.44      2.09 o
   6   7   6       85.74       85.93      2.21 o
   7   7   6       12.35       13.47      1.04 o
   8   7   6        0.17       -1.09      1.09 o
   9   7   6        4.91        6.01      0.86 o
  10   7   6        0.08       -0.94      1.26 o
  -5   8   6        0.11       -1.09      1.25 o
  -4   8   6        0.15        0.29      1.03 o
  -3   8   6        4.18        6.70      0.72 o
  -2   8   6        1.55        0.57      0.86 o
  -1   8   6      169.80      161.77      4.59 o
   0   8   6       80.26       80.85      1.49 o
   1   8   6      136.63      135.07      1.80 o
   2   8   6       14.49       12.99      0.75 o
   3   8   6        1.44        1.26      0.66 o
   4   8   6       57.59       57.78      1.27 o
   5   8   6        6.22        7.59      1.00 o
   6   8   6       31.11       30.97      1.12 o
   7   8   6        9.02        7.88      0.85 o
   8   8   6       11.98        9.33      1.08 o
   9   8   6        5.86        5.91      1.05 o
  -4   9   6        0.03       -1.10      1.10 o
  -3   9   6        2.47        2.52      2.23 o
  -2   9   6       16.51       19.95      1.05 o
  -1   9   6       11.36       10.53      0.88 o
   0   9   6       45.36       45.10      1.25 o
   1   9   6       81.47       86.84      3.43 o
   2   9   6       28.91       32.72      1.94 o
   3   9   6        6.27        4.10      0.69 o
   4   9   6       19.00       18.74      1.35 o
   5   9   6       17.33       16.15      1.65 o
   6   9   6       12.31       14.56      0.93 o
   7   9   6        0.01       -0.21      0.96 o
   8   9   6       17.72       18.94      1.10 o
   9   9   6        5.39        5.29      0.90 o
  -3  10   6        0.06        0.11      1.13 o
  -2  10   6        2.34        2.55      0.83 o
  -1  10   6       15.75       13.15      1.02 o
   0  10   6       12.69       12.57      0.97 o
   1  10   6       65.36       62.39      1.53 o
   2  10   6        1.09       -0.69      0.99 o
   3  10   6       41.50       46.07      1.91 o
   4  10   6        3.79        4.11      0.76 o
   5  10   6        8.58        7.05      0.79 o
   6  10   6        8.38        6.49      0.78 o
   7  10   6        0.23       -0.10      3.08 o
   8  10   6        4.99        6.28      1.32 o
   9  10   6        0.06       -0.75      1.20 o
  -7  -7   7        7.51        6.33      1.46 o
  -6  -7   7        0.02       -0.57      1.83 o
  -5  -7   7        0.29       -0.17      0.88 o
  -4  -7   7        4.74        4.67      0.99 o
  -3  -7   7        0.61       -0.75      1.53 o
  -2  -7   7        4.36        3.60      1.58 o
  -1  -7   7        3.67        1.04      1.24 o
   0  -7   7        1.03       -0.18      1.23 o
  -8  -6   7       13.25       12.40      1.07 o
  -7  -6   7       11.90        9.21      1.47 o
  -6  -6   7       17.39       16.77      1.06 o
  -5  -6   7        6.80        5.87      0.88 o
  -4  -6   7       25.53       22.13      1.08 o
  -3  -6   7       26.06       29.39      1.54 o
  -2  -6   7       27.86       30.20      1.20 o
  -1  -6   7        3.26        2.35      0.76 o
   0  -6   7        0.87        1.28      0.89 o
   1  -6   7        7.18        6.15      0.96 o
   2  -6   7        0.54        0.14      0.94 o
  -8  -5   7       10.84       10.74      1.04 o
  -7  -5   7        6.42        4.34      0.88 o
  -6  -5   7       44.17       44.40      1.46 o
  -5  -5   7       39.07       35.94      1.79 o
  -4  -5   7       20.95       20.94      1.01 o
  -3  -5   7        6.21        5.63      0.80 o
  -2  -5   7       31.59       32.47      3.49 o
  -1  -5   7       64.82       56.83      1.46 o
   0  -5   7        1.70        1.21      0.99 o
   1  -5   7        0.91        0.09      0.83 o
   2  -5   7        0.11        0.38      1.25 o
   3  -5   7        7.44        6.65      1.14 o
  -9  -4   7        0.27        1.03      0.94 o
  -8  -4   7        8.44        5.37      0.87 o
  -7  -4   7        6.18        6.39      0.85 o
  -6  -4   7       10.14       10.62      0.85 o
  -5  -4   7       65.71       60.94      3.07 o
  -4  -4   7       71.37       70.56      1.47 o
  -3  -4   7       35.42       34.21      1.09 o
  -2  -4   7        0.48        0.72      0.68 o
  -1  -4   7       23.37       25.83      0.99 o
   0  -4   7        5.12        6.12      0.74 o
   1  -4   7       46.11       43.78      1.26 o
   2  -4   7        2.04        1.32      0.85 o
   3  -4   7        3.47        3.81      1.55 o
   4  -4   7        3.63        1.77      1.02 o
  -9  -3   7        0.10        0.08      0.92 o
  -8  -3   7        5.94        5.81      0.87 o
  -7  -3   7        0.00        0.31      1.07 o
  -6  -3   7       12.68       11.55      0.85 o
  -5  -3   7      134.87      128.95      1.87 o
  -4  -3   7      181.98      181.66      2.15 o
  -3  -3   7      390.88      383.52      2.95 o
  -2  -3   7      180.88      177.15      2.06 o
  -1  -3   7       36.87       37.17      1.07 o
   0  -3   7        0.06       -0.27      0.82 o
   1  -3   7       40.06       34.04      1.13 o
   2  -3   7       11.64       12.49      0.86 o
   3  -3   7        7.14        6.02      0.98 o
   4  -3   7        0.05        0.10      1.00 o
   5  -3   7        0.03       -0.60      1.18 o
  -9  -2   7        0.01        0.12      1.11 o
  -8  -2   7       55.34       56.55      1.54 o
  -7  -2   7       13.79       13.23      0.93 o
  -6  -2   7       28.98       26.71      1.84 o
  -5  -2   7        4.75        5.91      0.68 o
  -4  -2   7       51.16       47.71      1.16 o
  -3  -2   7       70.36       67.66      1.30 o
  -2  -2   7      120.64      122.98      1.65 o
  -1  -2   7      396.65      378.10      3.72 o
   0  -2   7       40.56       38.39      1.03 o
   1  -2   7       30.26       26.04      0.92 o
   2  -2   7        0.76       -0.71      0.86 o
   3  -2   7        6.37        5.53      0.72 o
   4  -2   7       19.08       19.28      1.05 o
   5  -2   7       16.92       15.54      2.39 o
   6  -2   7        0.01        0.62      1.08 o
  -9  -1   7        0.01        0.23      1.38 o
  -8  -1   7        0.86        0.89      0.91 o
  -7  -1   7        1.33        0.33      0.96 o
  -6  -1   7       47.72       46.49      1.22 o
  -5  -1   7       18.74       19.61      0.88 o
  -4  -1   7       25.07       25.09      1.20 o
  -3  -1   7      339.39      331.21      2.53 o
  -2  -1   7       15.16       17.47      0.76 o
  -1  -1   7      334.13      311.40      2.40 o
   0  -1   7        5.82        5.07      0.66 o
   1  -1   7      185.31      179.14      6.81 o
   2  -1   7        1.13        0.65      0.77 o
   3  -1   7       20.94       16.67      0.85 o
   4  -1   7        1.28        2.48      0.66 o
   5  -1   7        6.59        5.51      0.85 o
   6  -1   7       11.05       12.47      0.98 o
   7  -1   7        0.92       -0.10      1.26 o
  -9   0   7        9.66        8.46      1.04 o
  -8   0   7        0.26        2.13      0.84 o
  -7   0   7       10.06       11.47      2.27 o
  -6   0   7       76.09       72.68      1.49 o
  -5   0   7      423.29      405.57      3.01 o
  -4   0   7       80.52       75.59      1.44 o
  -3   0   7       34.13       33.91      0.91 o
  -2   0   7       76.92       71.61      1.17 o
  -1   0   7      236.56      224.59      1.96 o
   0   0   7       34.94       37.17      0.91 o
   1   0   7      235.22      226.22      2.06 o
   2   0   7       16.88       15.14      0.75 o
   3   0   7       19.31       15.55      1.02 o
   4   0   7        0.06       -0.93      0.93 o
   5   0   7        5.37        2.65      1.20 o
   6   0   7        1.41        2.35      0.71 o
   7   0   7        0.11        0.26      1.07 o
  -9   1   7        5.71        6.26      0.94 o
  -8   1   7        2.11        1.63      1.80 o
  -7   1   7        8.04        6.97      1.95 o
  -6   1   7       11.50       13.44      0.87 o
  -5   1   7        0.75        0.99      0.86 o
  -4   1   7       27.14       22.23      0.88 o
  -3   1   7      377.07      370.25      2.60 o
  -2   1   7      151.79      145.33      1.62 o
  -1   1   7      117.86      124.11      1.49 o
   0   1   7       11.53       10.34      0.59 o
   1   1   7      201.35      191.37      1.83 o
   2   1   7       32.33       33.55      0.89 o
   3   1   7       90.62       86.79      1.42 o
   4   1   7        8.13        7.18      0.84 o
   5   1   7       10.42        8.85      0.80 o
   6   1   7        0.75        1.56      0.77 o
   7   1   7        0.46        1.03      1.03 o
   8   1   7        4.11        5.11      0.91 o
  -8   2   7        6.85        5.64      0.89 o
  -7   2   7       11.01        9.62      0.87 o
  -6   2   7       56.85       54.00      1.54 o
  -5   2   7      137.29      139.54      1.90 o
  -4   2   7       56.99       53.68      1.18 o
  -3   2   7       94.53       90.59      1.35 o
  -2   2   7       23.37       19.18      1.43 o
  -1   2   7      159.71      163.78      1.64 o
   0   2   7       72.06       67.47      1.09 o
   1   2   7       38.14       40.31      1.13 o
   2   2   7        6.03        4.57      0.55 o
   3   2   7        5.02        3.13      0.61 o
   4   2   7       58.62       60.10      1.27 o
   5   2   7        3.39        2.85      1.30 o
   6   2   7       13.91       12.76      0.90 o
   7   2   7        0.00        0.66      0.78 o
   8   2   7        0.86        0.99      1.32 o
  -8   3   7        0.51        0.59      1.00 o
  -7   3   7        1.00       -0.73      1.04 o
  -6   3   7        0.17        0.48      0.93 o
  -5   3   7       46.78       46.07      2.23 o
  -4   3   7      166.93      167.88      6.56 o
  -3   3   7      328.71      319.73      4.40 o
  -2   3   7        0.14       -0.72      0.72 o
  -1   3   7      247.81      243.06      2.44 o
   0   3   7       21.86       24.63      0.76 o
   1   3   7        5.99        3.84      0.70 o
   2   3   7        4.11        4.00      0.73 o
   3   3   7        2.10        2.94      0.55 o
   4   3   7       26.21       26.14      0.90 o
   5   3   7       29.02       28.07      0.98 o
   6   3   7        0.39        0.60      0.84 o
   7   3   7        6.97        8.03      1.60 o
   8   3   7        2.20        2.72      1.11 o
   9   3   7        0.39        0.50      1.15 o
  -8   4   7        6.32        7.34      1.57 o
  -7   4   7        4.45        5.11      0.84 o
  -6   4   7        0.02        0.34      0.92 o
  -5   4   7        0.69        1.00      0.86 o
  -4   4   7        0.07        0.01      0.76 o
  -3   4   7      103.02       98.94      2.85 o
  -2   4   7      239.39      237.09      2.11 o
  -1   4   7      125.27      120.49      1.47 o
   0   4   7        2.75        1.37      0.69 o
   1   4   7      267.89      263.87      2.07 o
   2   4   7        0.57        1.12      0.54 o
   3   4   7        4.47        7.02      1.33 o
   4   4   7      100.36      101.12      1.98 o
   5   4   7        9.13        9.43      0.75 o
   6   4   7       21.33       21.88      0.97 o
   7   4   7       25.78       22.69      1.04 o
   8   4   7        3.21        2.69      1.09 o
   9   4   7        0.45        0.54      1.18 o
  -7   5   7        3.14        4.65      0.92 o
  -6   5   7       10.62       12.81      0.95 o
  -5   5   7        4.87        4.46      0.78 o
  -4   5   7       48.12       47.28      1.24 o
  -3   5   7       56.23       56.56      1.44 o
  -2   5   7       84.69       82.77      1.40 o
  -1   5   7       71.27       70.54      1.21 o
   0   5   7      239.00      227.49      3.17 o
   1   5   7       85.76       86.98      1.60 o
   2   5   7       23.92       21.37      0.88 o
   3   5   7       62.16       62.75      1.59 o
   4   5   7      147.11      140.51      3.81 o
   5   5   7        7.10        6.50      0.69 o
   6   5   7       15.05       15.34      1.24 o
   7   5   7       15.11       15.89      0.92 o
   8   5   7        1.96        2.70      0.80 o
   9   5   7        8.91       10.24      0.97 o
  -6   6   7        3.66        3.62      0.84 o
  -5   6   7        1.98        2.88      2.54 o
  -4   6   7        0.00        0.54      1.64 o
  -3   6   7       35.66       36.03      1.80 o
  -2   6   7       28.14       27.89      0.99 o
  -1   6   7      111.65      107.85      2.28 o
   0   6   7      250.85      249.03      2.22 o
   1   6   7       25.44       25.61      0.85 o
   2   6   7       10.41       12.51      1.05 o
   3   6   7       94.09       91.78      3.14 o
   4   6   7        1.19        2.30      0.56 o
   5   6   7        0.01        0.57      0.82 o
   6   6   7        0.14       -0.91      1.26 o
   7   6   7       23.06       23.83      1.13 o
   8   6   7        0.13        0.21      2.06 o
   9   6   7        4.62        5.47      0.94 o
  -6   7   7        4.88        6.55      1.01 o
  -5   7   7        5.96        8.31      1.03 o
  -4   7   7        1.55        1.85      0.68 o
  -3   7   7        0.02       -1.01      1.01 o
  -2   7   7        0.08       -0.70      1.12 o
  -1   7   7        1.67        3.09      0.94 o
   0   7   7      125.54      126.08      1.73 o
   1   7   7        0.14        0.12      0.76 o
   2   7   7      408.11      403.63      5.28 o
   3   7   7       29.30       28.95      0.97 o
   4   7   7        5.19        6.02      0.66 o
   5   7   7        1.65        3.21      0.60 o
   6   7   7       18.25       19.56      0.98 o
   7   7   7        2.25        3.36      0.69 o
   8   7   7        1.07        0.54      1.10 o
   9   7   7        3.47        3.77      0.88 o
  -5   8   7       23.02       22.63      1.95 o
  -4   8   7        0.83        0.70      1.30 o
  -3   8   7        1.44        1.24      0.96 o
  -2   8   7        7.89        8.84      0.80 o
  -1   8   7        3.44        4.04      1.12 o
   0   8   7        7.45        7.56      0.75 o
   1   8   7       38.55       38.20      1.42 o
   2   8   7       15.53       17.18      0.84 o
   3   8   7       79.96       80.61      2.88 o
   4   8   7       24.78       26.76      0.97 o
   5   8   7        0.80       -0.36      1.35 o
   6   8   7        1.68        2.93      0.66 o
   7   8   7        5.37        4.95      0.87 o
   8   8   7        1.89        4.26      2.27 o
   9   8   7        1.92        1.72      1.31 o
  -4   9   7        0.87       -0.38      1.58 o
  -3   9   7        2.47        0.69      0.99 o
  -2   9   7        4.29        4.30      0.72 o
  -1   9   7        0.61        0.72      0.95 o
   0   9   7        2.51        3.10      0.73 o
   1   9   7        3.44        3.56      0.73 o
   2   9   7       18.37       17.80      2.24 o
   3   9   7        2.91        3.87      1.01 o
   4   9   7        4.73        4.50      0.77 o
   5   9   7       35.13       32.49      1.17 o
   6   9   7        0.08       -0.74      1.41 o
   7   9   7        0.71        1.04      0.99 o
   8   9   7        0.06       -0.80      1.04 o
   9   9   7        0.82        1.24      1.34 o
  -2  10   7        3.57        2.40      0.81 o
  -1  10   7        5.93        5.24      0.87 o
   0  10   7       41.95       42.32      1.38 o
   1  10   7       29.75       26.20      1.65 o
   2  10   7        1.54        1.73      0.86 o
   3  10   7       15.40       15.75      0.97 o
   4  10   7        0.85        1.16      0.83 o
   5  10   7       33.46       30.74      1.21 o
   6  10   7        0.55        2.03      0.75 o
   7  10   7       19.92       21.76      1.15 o
   8  10   7        2.42        2.84      0.91 o
  -6  -6   8        0.77       -0.26      1.25 o
  -5  -6   8       18.73       21.77      1.35 o
  -4  -6   8        0.85       -0.30      1.66 o
  -3  -6   8        7.57        9.33      1.01 o
  -2  -6   8        0.01       -0.23      1.03 o
  -1  -6   8       33.97       36.77      1.44 o
   0  -6   8        1.83       -0.67      1.25 o
  -7  -5   8        0.57        0.18      2.28 o
  -6  -5   8        0.60       -0.44      1.23 o
  -5  -5   8        2.02        1.16      0.88 o
  -4  -5   8        1.29        0.21      1.00 o
  -3  -5   8        0.01       -1.03      1.03 o
  -2  -5   8        3.33        4.11      0.78 o
  -1  -5   8        5.49        7.17      2.44 o
   0  -5   8        0.00       -0.72      1.08 o
   1  -5   8       10.44       11.65      1.04 o
   2  -5   8        0.00        0.58      1.10 o
  -8  -4   8        8.84        9.25      1.00 o
  -7  -4   8        1.94       -0.85      2.24 o
  -6  -4   8        0.68        1.10      1.01 o
  -5  -4   8        2.63        2.05      1.49 o
  -4  -4   8       12.32       13.25      1.68 o
  -3  -4   8       26.62       26.63      1.52 o
  -2  -4   8       21.08       21.51      0.97 o
  -1  -4   8        3.92        4.13      0.76 o
   0  -4   8       18.14       18.02      1.02 o
   1  -4   8        3.25        3.34      0.80 o
   2  -4   8        0.05       -0.79      1.05 o
   3  -4   8        1.58        2.15      0.89 o
  -8  -3   8        1.77        2.36      1.00 o
  -7  -3   8       34.87       39.65      1.36 o
  -6  -3   8        3.94        2.02      1.79 o
  -5  -3   8        0.98        0.94      1.02 o
  -4  -3   8        5.66        5.00      0.68 o
  -3  -3   8        7.14        6.42      0.76 o
  -2  -3   8        0.90        0.64      0.86 o
  -1  -3   8        0.16       -0.65      0.90 o
   0  -3   8       53.76       57.65      1.41 o
   1  -3   8        0.56        0.43      0.98 o
   2  -3   8        4.84        6.98      0.85 o
   3  -3   8        2.13        2.64      0.79 o
   4  -3   8        0.00       -2.21      2.21 o
  -8  -2   8        4.49        4.01      0.98 o
  -7  -2   8        1.26        1.14      0.88 o
  -6  -2   8       18.86       19.23      0.99 o
  -5  -2   8        0.15        0.41      0.86 o
  -4  -2   8        9.04        7.52      1.27 o
  -3  -2   8       10.79       11.77      0.79 o
  -2  -2   8        2.38        1.23      0.71 o
  -1  -2   8        9.85       11.34      0.72 o
   0  -2   8        0.35       -0.29      0.79 o
   1  -2   8       10.39        9.29      0.81 o
   2  -2   8       37.44       35.38      2.17 o
   3  -2   8        1.43        2.56      1.15 o
   4  -2   8        6.51        6.39      0.85 o
   5  -2   8        2.38        2.00      0.86 o
  -8  -1   8       16.46       19.34      1.12 o
  -7  -1   8        0.77       -1.31      1.76 o
  -6  -1   8        9.21        8.88      0.99 o
  -5  -1   8       28.60       28.94      1.04 o
  -4  -1   8       96.61       94.57      1.64 o
  -3  -1   8       32.49       32.67      1.04 o
  -2  -1   8       20.74       19.15      0.85 o
  -1  -1   8        6.40        5.63      1.10 o
   0  -1   8       19.22       15.89      1.57 o
   1  -1   8       27.65       23.10      1.61 o
   2  -1   8       27.12       28.04      1.33 o
   3  -1   8       13.19       12.97      0.94 o
   4  -1   8        0.83        1.71      0.77 o
   5  -1   8        9.43        8.88      0.92 o
   6  -1   8        2.39        2.48      1.00 o
  -8   0   8       11.97       10.85      1.51 o
  -7   0   8       11.76       10.99      1.34 o
  -6   0   8        1.77        0.19      1.01 o
  -5   0   8        0.38       -0.50      0.95 o
  -4   0   8        9.28        9.18      0.79 o
  -3   0   8        1.95        2.53      0.58 o
  -2   0   8      464.56      437.76     10.28 o
  -1   0   8      101.09       96.03      1.50 o
   0   0   8       73.92       70.85      1.72 o
   1   0   8        1.27        0.48      0.73 o
   2   0   8        6.64        7.41      0.67 o
   3   0   8       60.95       56.80      1.35 o
   4   0   8       29.40       30.09      1.13 o
   5   0   8        0.02       -0.50      1.04 o
   6   0   8        3.45        2.10      1.12 o
  -8   1   8        0.01       -0.50      1.22 o
  -7   1   8        0.00       -0.52      1.04 o
  -6   1   8        1.96        1.23      2.32 o
  -5   1   8       32.89       34.74      1.11 o
  -4   1   8       97.76       89.31      1.55 o
  -3   1   8        0.10       -0.48      1.47 o
  -2   1   8        8.88        9.24      0.68 o
  -1   1   8      123.39      116.14      1.57 o
   0   1   8      318.59      308.11      2.48 o
   1   1   8      101.48       94.02      1.72 o
   2   1   8       59.15       58.38      1.84 o
   3   1   8       19.89       18.83      0.89 o
   4   1   8        0.15        0.43      0.87 o
   5   1   8       47.49       46.86      1.40 o
   6   1   8        5.48        5.45      0.83 o
   7   1   8        1.78        1.78      1.78 o
  -8   2   8        7.28        8.88      1.01 o
  -7   2   8        6.58        6.59      1.34 o
  -6   2   8        3.27        3.75      0.70 o
  -5   2   8       15.05       15.05      0.86 o
  -4   2   8        0.40        0.80      0.70 o
  -3   2   8       29.22       28.27      0.94 o
  -2   2   8       21.75       20.07      0.80 o
  -1   2   8      142.51      141.05      2.35 o
   0   2   8      312.84      313.02      6.50 o
   1   2   8      287.10      263.21      2.31 o
   2   2   8      107.79      110.25      1.59 o
   3   2   8       66.16       61.95      1.32 o
   4   2   8       12.85       12.98      0.80 o
   5   2   8       15.06       14.28      0.92 o
   6   2   8        6.74        6.36      0.83 o
   7   2   8        1.24        2.10      0.89 o
  -8   3   8        4.36        5.83      1.07 o
  -7   3   8        4.81        4.99      0.84 o
  -6   3   8       23.14       28.34      1.15 o
  -5   3   8        2.49        0.91      1.97 o
  -4   3   8      190.74      182.72      2.16 o
  -3   3   8        1.55        1.13      0.56 o
  -2   3   8       51.97       50.46      3.15 o
  -1   3   8       30.92       26.94      0.86 o
   0   3   8       19.45       18.46      1.54 o
   1   3   8      253.24      247.33      3.39 o
   2   3   8      303.30      310.33      2.55 o
   3   3   8      153.00      147.80      1.88 o
   4   3   8        0.27        0.00      0.85 o
   5   3   8       28.23       27.81      1.08 o
   6   3   8        0.93        0.04      0.95 o
   7   3   8        4.83        4.98      0.86 o
   8   3   8        1.90        1.01      0.98 o
  -7   4   8        3.75        5.21      1.75 o
  -6   4   8        0.67        0.18      1.38 o
  -5   4   8       13.09       12.29      0.85 o
  -4   4   8        3.98        4.57      0.70 o
  -3   4   8        1.19        1.03      1.40 o
  -2   4   8      153.26      142.51      2.38 o
  -1   4   8        0.04       -0.39      0.69 o
   0   4   8       39.77       34.23      0.94 o
   1   4   8      154.71      149.13      1.73 o
   2   4   8       25.22       28.47      1.01 o
   3   4   8      400.95      393.28      2.94 o
   4   4   8       76.59       82.33      1.53 o
   5   4   8      119.89      111.46      4.50 o
   6   4   8        0.01        0.21      0.98 o
   7   4   8       27.66       28.40      1.18 o
   8   4   8        0.02       -1.19      1.19 o
  -7   5   8        6.36        8.03      1.01 o
  -6   5   8       17.01       15.32      1.07 o
  -5   5   8        9.26       11.11      1.42 o
  -4   5   8        2.75        3.76      0.76 o
  -3   5   8        0.04        1.18      0.72 o
  -2   5   8      122.55      117.05      1.69 o
  -1   5   8      125.37      115.55      1.62 o
   0   5   8      110.74      108.12      1.54 o
   1   5   8        6.81        8.57      0.64 o
   2   5   8       56.12       55.28      1.18 o
   3   5   8        7.43        5.81      0.69 o
   4   5   8       34.28       37.84      2.78 o
   5   5   8      112.36      108.81      1.79 o
   6   5   8        2.39        2.70      0.70 o
   7   5   8        0.10        0.40      0.97 o
   8   5   8        0.06        1.36      0.84 o
  -6   6   8        1.21        4.03      1.80 o
  -5   6   8        0.16       -0.32      1.09 o
  -4   6   8        0.12       -0.49      1.02 o
  -3   6   8       40.98       38.77      2.03 o
  -2   6   8        2.75        1.08      1.27 o
  -1   6   8       20.77       23.35      1.73 o
   0   6   8       50.95       46.57      1.17 o
   1   6   8       73.77       71.91      1.31 o
   2   6   8       89.48       89.37      1.49 o
   3   6   8      152.76      161.56      1.99 o
   4   6   8        0.06       -1.16      1.18 o
   5   6   8       15.29       16.85      0.93 o
   6   6   8        0.35        0.48      1.01 o
   7   6   8        9.10       11.24      0.95 o
   8   6   8        0.92        0.95      0.92 o
  -5   7   8        1.86        2.17      0.87 o
  -4   7   8        8.07        5.62      0.79 o
  -3   7   8        1.52        2.50      1.45 o
  -2   7   8       13.74       11.69      0.82 o
  -1   7   8       92.93       93.74      4.55 o
   0   7   8       34.97       33.75      1.11 o
   1   7   8      163.24      157.30      3.82 o
   2   7   8        0.01        0.73      0.89 o
   3   7   8       52.25       52.64      2.32 o
   4   7   8       62.07       61.38      1.93 o
   5   7   8       46.92       47.74      1.33 o
   6   7   8        0.85        0.89      0.84 o
   7   7   8       11.87       10.23      1.06 o
   8   7   8        6.69        8.73      0.95 o
  -4   8   8        5.54        6.09      0.88 o
  -3   8   8        0.04        0.16      1.01 o
  -2   8   8        0.91       -0.16      0.99 o
  -1   8   8       12.28       14.72      0.89 o
   0   8   8       17.74       18.84      0.91 o
   1   8   8       76.87       75.16      1.74 o
   2   8   8       13.80       15.81      0.88 o
   3   8   8       70.24       66.89      1.44 o
   4   8   8        1.18        1.04      0.75 o
   5   8   8        8.93        8.95      0.84 o
   6   8   8        0.10       -0.14      0.96 o
   7   8   8        2.35        4.06      0.83 o
   8   8   8        0.87        0.45      1.23 o
  -3   9   8        2.26        1.40      0.92 o
  -2   9   8        0.32       -0.23      1.63 o
  -1   9   8        3.46        1.56      0.75 o
   0   9   8       23.39       23.47      1.06 o
   1   9   8       60.00       62.85      1.63 o
   2   9   8       20.42       23.68      1.07 o
   3   9   8       22.92       22.65      1.19 o
   4   9   8       14.83       17.04      1.86 o
   5   9   8       11.42       12.40      0.92 o
   6   9   8        0.36        0.06      1.03 o
   7   9   8        2.19        4.60      1.63 o
   8   9   8        0.21        0.61      1.13 o
  -2  10   8        1.35        2.96      1.17 o
  -1  10   8        0.73        0.32      1.04 o
   0  10   8        0.87        0.87      1.00 o
   1  10   8       16.50       15.18      1.20 o
   2  10   8       44.57       44.59      2.53 o
   3  10   8       42.31       42.68      1.41 o
   4  10   8       48.34       49.11      1.71 o
   5  10   8       12.03       12.37      0.96 o
   6  10   8        0.11        1.15      1.13 o
   7  10   8        1.28        2.14      1.25 o
   8  10   8        0.78        0.96      0.95 o
  -6  -5   9        0.01        2.59      0.74 o
  -5  -5   9        0.48        2.03      0.77 o
  -4  -5   9        6.37        8.30      0.97 o
  -3  -5   9        6.96        9.08      0.94 o
  -2  -5   9        7.54       10.15      0.99 o
  -1  -5   9        0.27       -1.19      1.19 o
   0  -5   9        6.11        6.67      0.94 o
  -7  -4   9        0.94        0.61      1.16 o
  -6  -4   9       10.97       13.99      1.06 o
  -5  -4   9       15.33       15.44      1.05 o
  -4  -4   9        6.63        7.67      0.96 o
  -3  -4   9        0.12        0.66      0.92 o
  -2  -4   9       47.39       47.37      1.46 o
  -1  -4   9        0.27        1.88      0.95 o
   0  -4   9        6.84        7.25      0.92 o
   1  -4   9        0.64        1.17      1.11 o
   2  -4   9        0.24        0.12      1.20 o
  -7  -3   9        4.93        6.22      1.29 o
  -6  -3   9        1.09        0.48      0.90 o
  -5  -3   9        0.25       -0.93      1.27 o
  -4  -3   9        0.55        1.28      0.74 o
  -3  -3   9       27.46       29.83      1.17 o
  -2  -3   9        6.52        7.44      0.82 o
  -1  -3   9        6.26        7.38      0.84 o
   0  -3   9       75.25       79.87      1.73 o
   1  -3   9       10.66       14.73      0.98 o
   2  -3   9        0.88        0.96      0.88 o
   3  -3   9        2.37        3.31      0.87 o
  -8  -2   9        0.11        0.14      1.22 o
  -7  -2   9        7.59        9.64      0.98 o
  -6  -2   9       27.39       25.88      1.18 o
  -5  -2   9        2.78        2.58      1.31 o
  -4  -2   9        1.68        2.14      0.70 o
  -3  -2   9       40.99       38.67      1.24 o
  -2  -2   9       15.24       16.27      0.97 o
  -1  -2   9        0.12        0.60      1.18 o
   0  -2   9        7.81        9.18      0.83 o
   1  -2   9       37.54       35.56      1.25 o
   2  -2   9       29.77       32.17      1.25 o
   3  -2   9        1.14        1.72      1.03 o
   4  -2   9        0.05       -1.18      1.18 o
  -8  -1   9        4.34        4.33      0.92 o
  -7  -1   9        3.34        2.51      1.01 o
  -6  -1   9        9.50       10.06      0.87 o
  -5  -1   9        2.82        3.46      0.72 o
  -4  -1   9       37.31       39.16      1.20 o
  -3  -1   9       32.41       32.61      1.30 o
  -2  -1   9        0.49        0.70      1.81 o
  -1  -1   9      153.88      157.15      2.09 o
   0  -1   9        6.12        8.09      0.72 o
   1  -1   9        2.90        4.14      1.01 o
   2  -1   9        2.33        3.02      0.91 o
   3  -1   9       34.81       38.05      1.32 o
   4  -1   9        1.87       -0.04      1.06 o
   5  -1   9        0.09       -0.09      1.34 o
  -8   0   9        1.27        1.01      1.22 o
  -7   0   9       13.77       11.99      1.01 o
  -6   0   9       11.28        9.85      0.88 o
  -5   0   9        2.47        1.74      0.67 o
  -4   0   9       46.18       42.85      1.22 o
  -3   0   9       70.00       66.79      1.42 o
  -2   0   9       20.87       24.76      1.34 o
  -1   0   9       30.27       29.79      1.01 o
   0   0   9       15.35       17.23      0.88 o
   1   0   9       21.31       21.64      0.92 o
   2   0   9        2.10        1.76      0.67 o
   3   0   9       19.76       21.37      1.06 o
   4   0   9        3.04        1.87      1.60 o
   5   0   9        3.33        2.28      1.44 o
  -8   1   9        0.01       -1.97      2.11 o
  -7   1   9        0.10        0.30      0.90 o
  -6   1   9        0.66       -0.56      1.13 o
  -5   1   9        8.59        7.33      0.83 o
  -4   1   9       79.64       73.68      1.50 o
  -3   1   9       30.30       32.36      1.08 o
  -2   1   9       12.54       11.68      0.79 o
  -1   1   9        3.58        2.55      0.59 o
   0   1   9       28.59       32.86      1.03 o
   1   1   9       46.45       46.20      1.31 o
   2   1   9       17.87       19.73      0.93 o
   3   1   9        1.25        1.37      1.16 o
   4   1   9       14.21       14.20      0.97 o
   5   1   9       21.24       22.54      1.71 o
   6   1   9        0.07       -0.69      0.94 o
  -7   2   9        8.50        7.49      0.99 o
  -6   2   9        0.01       -0.41      1.03 o
  -5   2   9       16.69       18.15      0.94 o
  -4   2   9        2.05        0.54      0.99 o
  -3   2   9      172.99      171.23      5.25 o
  -2   2   9       25.35       26.40      1.49 o
  -1   2   9        2.52        4.01      0.63 o
   0   2   9        0.64        0.58      0.64 o
   1   2   9        0.07        0.70      0.78 o
   2   2   9        3.03        4.58      0.63 o
   3   2   9        2.85        3.88      0.64 o
   4   2   9        9.73       11.09      1.64 o
   5   2   9        3.42        2.60      0.74 o
   6   2   9        0.12        0.71      0.84 o
   7   2   9        1.06        2.39      0.83 o
  -7   3   9       14.97       17.44      1.15 o
  -6   3   9        0.14       -1.29      3.15 o
  -5   3   9        2.30        3.32      1.74 o
  -4   3   9        4.96        3.52      0.69 o
  -3   3   9        0.18        0.00      0.90 o
  -2   3   9        2.40        1.67      0.78 o
  -1   3   9       66.36       64.78      1.32 o
   0   3   9        9.70        9.82      0.65 o
   1   3   9       11.23       10.75      0.72 o
   2   3   9        0.01       -0.20      1.14 o
   3   3   9        6.73        6.09      0.78 o
   4   3   9        8.71        9.48      0.83 o
   5   3   9        0.29        1.06      1.36 o
   6   3   9       13.10       13.29      1.00 o
   7   3   9        0.45        1.41      0.91 o
  -7   4   9        1.28        1.86      0.99 o
  -6   4   9        6.32        6.94      0.91 o
  -5   4   9        0.00       -0.78      0.83 o
  -4   4   9       18.96       20.75      0.99 o
  -3   4   9        3.40        2.30      2.02 o
  -2   4   9       50.96       39.96      1.13 o
  -1   4   9       27.87       23.94      1.10 o
   0   4   9       32.54       32.19      1.36 o
   1   4   9        1.07        0.19      0.77 o
   2   4   9       57.36       55.21      1.25 o
   3   4   9        0.77        0.29      0.92 o
   4   4   9       27.01       21.79      1.62 o
   5   4   9        0.31        0.58      1.14 o
   6   4   9       18.48       22.33      1.12 o
   7   4   9        1.91        1.43      1.29 o
  -6   5   9        3.60        6.02      1.14 o
  -5   5   9       19.46       22.83      1.15 o
  -4   5   9        1.66        1.61      0.82 o
  -3   5   9       14.79       15.42      1.19 o
  -2   5   9       17.98       19.16      0.93 o
  -1   5   9        0.02        1.22      1.07 o
   0   5   9       31.77       28.31      1.10 o
   1   5   9        0.24       -0.66      0.86 o
   2   5   9      103.67       97.58      1.64 o
   3   5   9       47.88       45.50      1.26 o
   4   5   9       14.28       12.52      0.80 o
   5   5   9        5.03        3.58      0.78 o
   6   5   9       16.35       13.53      2.26 o
   7   5   9        4.28        6.20      1.50 o
   8   5   9        3.86        2.62      1.14 o
  -5   6   9       16.72       15.50      1.14 o
  -4   6   9       14.95       18.33      1.04 o
  -3   6   9        3.34        6.14      1.15 o
  -2   6   9        3.53        5.03      0.67 o
  -1   6   9       46.60       45.45      1.26 o
   0   6   9        7.61        5.71      0.68 o
   1   6   9        5.86        6.14      0.63 o
   2   6   9       21.88       22.92      1.78 o
   3   6   9       47.78       39.92      2.99 o
   4   6   9       61.89       64.15      1.49 o
   5   6   9       17.62       15.66      1.76 o
   6   6   9        1.01       -0.81      1.12 o
   7   6   9        0.01       -0.04      1.08 o
   8   6   9        0.81        2.41      2.29 o
  -5   7   9        7.72        6.80      1.00 o
  -4   7   9        0.60        0.44      1.14 o
  -3   7   9       21.08       21.52      1.20 o
  -2   7   9        1.78        2.07      0.69 o
  -1   7   9        8.85       10.25      0.79 o
   0   7   9       21.33       17.93      1.43 o
   1   7   9        6.99        8.15      1.04 o
   2   7   9       20.11       20.96      1.11 o
   3   7   9       11.62       10.36      1.04 o
   4   7   9      129.90      125.11      3.11 o
   5   7   9       78.44       70.36      1.65 o
   6   7   9       33.71       33.96      1.29 o
   7   7   9       14.31       14.36      1.04 o
   8   7   9        0.62        1.82      0.87 o
  -4   8   9       12.84       12.60      1.12 o
  -3   8   9       16.44       17.51      1.05 o
  -2   8   9        8.15       12.33      1.85 o
  -1   8   9        5.96        6.48      0.83 o
   0   8   9       16.85       17.60      0.96 o
   1   8   9        7.39        7.97      0.81 o
   2   8   9       36.68       34.23      1.14 o
   3   8   9        1.39        0.12      0.76 o
   4   8   9       18.92       19.62      1.36 o
   5   8   9       20.21       19.38      1.05 o
   6   8   9       41.73       46.45      1.45 o
   7   8   9       24.12       22.51      1.27 o
   8   8   9        0.34       -0.19      1.20 o
  -3   9   9        0.01        0.00      1.20 o
  -2   9   9       16.18       17.92      1.14 o
  -1   9   9        0.31        0.92      0.81 o
   0   9   9        3.47        6.29      0.79 o
   1   9   9        0.38        1.05      0.80 o
   2   9   9       19.05       20.11      1.96 o
   3   9   9        5.95        4.23      0.84 o
   4   9   9        2.08        1.49      0.88 o
   5   9   9       12.43       13.59      1.00 o
   6   9   9        2.97        2.63      1.06 o
   7   9   9       20.29       20.73      1.41 o
  -1  10   9        1.78        0.79      1.03 o
   0  10   9        5.25        5.49      0.86 o
   1  10   9        5.26        5.27      0.84 o
   2  10   9       32.05       35.67      1.36 o
   3  10   9       30.78       26.50      1.99 o
   4  10   9       15.51       15.36      1.09 o
   5  10   9        0.73        1.18      1.37 o
   6  10   9        3.97        5.97      0.94 o
   7  10   9        5.93        6.33      0.96 o
  -4  -4  10        2.54        0.22      1.05 o
  -3  -4  10        8.49        8.37      0.92 o
  -2  -4  10        9.42       10.90      0.97 o
  -1  -4  10        0.00       -0.44      1.22 o
  -6  -3  10        5.27        4.84      0.97 o
  -5  -3  10       37.01       38.49      2.04 o
  -4  -3  10        1.10        1.14      1.12 o
  -3  -3  10       20.38       21.11      1.11 o
  -2  -3  10        0.71       -0.05      0.92 o
  -1  -3  10       30.76       33.15      1.34 o
   0  -3  10        2.30        3.57      0.82 o
   1  -3  10        1.04        1.86      0.94 o
  -6  -2  10       17.25       17.05      1.18 o
  -5  -2  10        1.23        0.78      1.78 o
  -4  -2  10        0.06       -1.13      1.13 o
  -3  -2  10       32.53       34.17      1.27 o
  -2  -2  10        0.12        0.54      0.94 o
  -1  -2  10       15.47       16.75      1.51 o
   0  -2  10        0.03        1.11      0.90 o
   1  -2  10       16.26       19.06      1.13 o
   2  -2  10        0.13       -0.43      1.48 o
  -7  -1  10        1.44        1.69      0.99 o
  -6  -1  10       43.06       45.01      1.49 o
  -5  -1  10        0.02       -0.54      1.10 o
  -4  -1  10       35.12       37.37      1.94 o
  -3  -1  10       16.73       15.78      1.06 o
  -2  -1  10       52.65       53.08      1.37 o
  -1  -1  10       35.26       35.07      1.81 o
   0  -1  10        4.33        7.25      0.81 o
   1  -1  10       11.17       11.59      0.95 o
   2  -1  10       11.24       11.89      0.92 o
   3  -1  10        6.16        7.87      1.01 o
  -7   0  10        0.64        0.23      0.97 o
  -6   0  10        3.27        2.86      0.82 o
  -5   0  10       19.73       20.43      1.09 o
  -4   0  10       12.48       15.85      0.97 o
  -3   0  10        0.27        0.32      0.94 o
  -2   0  10        0.06       -0.77      0.94 o
  -1   0  10        3.23        3.20      0.73 o
   0   0  10       49.80       52.62      1.38 o
   1   0  10       24.32       25.01      1.10 o
   2   0  10       19.29       25.45      1.11 o
   3   0  10        0.91        0.41      1.11 o
   4   0  10        3.38        2.06      0.96 o
  -7   1  10        2.25        1.18      2.00 o
  -6   1  10        3.78        4.99      0.89 o
  -5   1  10        6.97        9.42      2.29 o
  -4   1  10       10.12       13.22      1.90 o
  -3   1  10       25.81       27.14      1.08 o
  -2   1  10       23.61       25.35      1.07 o
  -1   1  10       10.24       10.76      1.03 o
   0   1  10        0.83        0.50      0.88 o
   1   1  10        2.87        2.54      0.71 o
   2   1  10       41.20       43.57      1.32 o
   3   1  10        0.08       -0.58      1.54 o
   4   1  10       22.09       22.01      1.19 o
   5   1  10        0.11       -0.48      1.13 o
  -7   2  10        0.45        0.66      1.24 o
  -6   2  10       24.77       28.40      1.28 o
  -5   2  10        0.00       -0.87      1.05 o
  -4   2  10       14.16       11.25      0.87 o
  -3   2  10       34.75       34.83      1.82 o
  -2   2  10        2.94        4.03      1.14 o
  -1   2  10       24.15       23.31      0.99 o
   0   2  10        4.95        5.59      0.71 o
   1   2  10       42.51       46.93      1.28 o
   2   2  10        7.26        9.18      0.79 o
   3   2  10        3.40        4.49      0.74 o
   4   2  10       17.60       19.60      1.16 o
   5   2  10        3.44        4.34      0.84 o
   6   2  10        0.72        0.70      0.97 o
  -6   3  10        1.51       -1.22      1.22 o
  -5   3  10        0.04       -0.97      1.05 o
  -4   3  10        8.07        7.37      0.79 o
  -3   3  10        1.43        1.82      0.83 o
  -2   3  10       95.33       88.41      1.66 o
  -1   3  10        5.05        5.56      0.73 o
   0   3  10        1.09        1.46      0.92 o
   1   3  10       54.99       55.13      2.40 o
   2   3  10        3.32        2.75      1.76 o
   3   3  10       11.35       12.35      0.88 o
   4   3  10       26.90       29.38      1.26 o
   5   3  10        3.81        3.77      0.86 o
   6   3  10        6.50        5.79      0.94 o
  -6   4  10        0.47        0.83      0.82 o
  -5   4  10        4.12        2.92      0.89 o
  -4   4  10        6.45        6.50      0.80 o
  -3   4  10        0.70        0.62      0.65 o
  -2   4  10       18.08       16.13      0.93 o
  -1   4  10       17.31       18.46      0.95 o
   0   4  10       53.56       54.98      2.08 o
   1   4  10       11.68       13.39      0.83 o
   2   4  10        0.20       -0.13      1.88 o
   3   4  10       50.94       52.02      1.40 o
   4   4  10        4.68        4.01      1.21 o
   5   4  10        2.43        1.38      1.09 o
   6   4  10        7.78        8.77      1.01 o
  -5   5  10       18.39       19.55      1.16 o
  -4   5  10        9.07        9.33      0.92 o
  -3   5  10       51.00       51.29      1.42 o
  -2   5  10       19.10       16.54      0.97 o
  -1   5  10        1.56        2.12      0.67 o
   0   5  10       74.72       69.74      1.93 o
   1   5  10        0.46        0.72      0.71 o
   2   5  10        5.23        8.17      0.68 o
   3   5  10       47.25       49.38      1.38 o
   4   5  10        2.31        1.53      1.66 o
   5   5  10        0.04       -1.07      1.07 o
   6   5  10        0.00        0.08      0.85 o
   7   5  10        0.35       -0.63      1.23 o
  -5   6  10        2.62        3.74      0.94 o
  -4   6  10        0.25        0.81      1.33 o
  -3   6  10        1.31        1.38      0.94 o
  -2   6  10        0.36       -0.08      0.93 o
  -1   6  10       24.91       22.00      1.05 o
   0   6  10       50.26       47.68      3.23 o
   1   6  10        0.11        1.00      0.61 o
   2   6  10       12.43       13.36      0.85 o
   3   6  10        0.48        1.48      0.75 o
   4   6  10        4.08        4.37      0.80 o
   5   6  10       76.99       74.66      1.77 o
   6   6  10        0.59        1.18      0.90 o
   7   6  10        0.04       -0.84      1.89 o
  -4   7  10        4.79        4.00      0.94 o
  -3   7  10        3.22        1.13      1.48 o
  -2   7  10        0.52        0.48      0.99 o
  -1   7  10        4.01        5.94      0.85 o
   0   7  10        2.75        2.44      0.67 o
   1   7  10       32.98       31.86      1.35 o
   2   7  10       38.74       40.64      2.24 o
   3   7  10        2.19        1.05      0.85 o
   4   7  10        8.44        7.81      0.81 o
   5   7  10        0.04       -1.10      1.16 o
   6   7  10        0.26        0.50      1.64 o
   7   7  10        7.71        9.07      1.02 o
  -3   8  10        3.26        5.82      0.91 o
  -2   8  10        3.14        1.51      0.94 o
  -1   8  10        3.33        4.88      1.58 o
   0   8  10        0.77        1.91      0.83 o
   1   8  10        0.11        0.44      0.75 o
   2   8  10       17.66       17.09      1.01 o
   3   8  10        2.70        4.19      1.14 o
   4   8  10        3.32        4.55      0.81 o
   5   8  10       10.96       13.10      0.97 o
   6   8  10        3.96        2.25      1.02 o
   7   8  10        2.61        2.73      1.92 o
  -2   9  10        1.35        1.04      1.07 o
  -1   9  10        1.15        3.12      0.80 o
   0   9  10        0.85        0.17      1.16 o
   1   9  10        0.54        1.14      1.00 o
   2   9  10        0.27        0.66      1.00 o
   3   9  10       15.15       17.69      1.60 o
   4   9  10        0.17        0.55      1.04 o
   5   9  10        0.61        0.68      1.09 o
   6   9  10        0.95        1.47      0.82 o
   0  10  10        0.07        1.44      1.10 o
   1  10  10        2.19        2.75      1.06 o
   2  10  10        1.89        2.18      0.84 o
   3  10  10        0.39        0.93      0.77 o
   4  10  10        8.28        9.78      0.98 o
   5  10  10        1.36       -0.47      1.50 o
  -4  -2  11       10.33       10.75      1.00 o
  -3  -2  11       12.66       14.00      1.12 o
  -2  -2  11        1.79        3.64      1.22 o
  -1  -2  11       30.56       29.90      1.35 o
   0  -2  11        0.50        0.89      1.01 o
  -5  -1  11       17.21       18.62      1.16 o
  -4  -1  11        4.25        5.53      0.85 o
  -3  -1  11        3.64        3.11      1.13 o
  -2  -1  11       39.70       39.58      1.41 o
  -1  -1  11        2.39       -0.36      1.30 o
   0  -1  11        2.55        3.77      0.80 o
   1  -1  11       26.29       29.97      1.29 o
   2  -1  11        0.01        0.44      1.12 o
  -5   0  11        9.24        9.74      2.84 o
  -4   0  11        0.00        0.36      1.10 o
  -3   0  11        8.94       10.84      0.97 o
  -2   0  11       10.50       10.29      0.93 o
  -1   0  11       21.23       20.14      1.06 o
   0   0  11       36.02       31.90      1.37 o
   1   0  11        0.00        0.50      1.02 o
   2   0  11        0.02        0.70      1.05 o
   3   0  11        4.49        4.36      0.92 o
  -5   1  11        6.39        8.32      1.21 o
  -4   1  11       29.62       27.86      1.61 o
  -3   1  11       47.84       49.06      1.49 o
  -2   1  11       12.56       12.61      0.99 o
  -1   1  11        4.16        5.05      0.82 o
   0   1  11       13.43       13.75      0.95 o
   1   1  11       15.32       13.63      1.02 o
   2   1  11       15.37       14.89      2.16 o
   3   1  11        0.00       -0.29      1.08 o
   4   1  11        0.00       -0.46      1.14 o
  -5   2  11        2.12       -1.21      1.21 o
  -4   2  11       12.24       10.62      2.05 o
  -3   2  11       16.64       18.40      1.07 o
  -2   2  11       48.40       51.70      2.57 o
  -1   2  11      146.58      150.97      4.98 o
   0   2  11        2.05        2.78      1.24 o
   1   2  11       17.08       16.25      1.00 o
   2   2  11        7.98        8.35      1.28 o
   3   2  11       13.89       15.69      1.09 o
   4   2  11        0.07       -0.35      1.11 o
  -5   3  11        5.10        5.60      1.04 o
  -4   3  11        4.79        5.78      0.86 o
  -3   3  11        0.16        0.71      0.85 o
  -2   3  11       20.74       20.76      1.07 o
  -1   3  11        4.19        4.39      0.80 o
   0   3  11        4.68        6.48      0.82 o
   1   3  11       73.03       75.06      1.66 o
   2   3  11        0.09       -0.48      2.01 o
   3   3  11       20.81       19.42      1.13 o
   4   3  11        0.60        0.06      1.14 o
   5   3  11        4.57        4.81      0.94 o
  -5   4  11        0.19        0.87      0.98 o
  -4   4  11       14.47       17.27      1.11 o
  -3   4  11        0.01       -0.90      1.49 o
  -2   4  11       81.32       84.25      1.78 o
  -1   4  11        0.74        0.00      1.08 o
   0   4  11       18.57       21.77      1.07 o
   1   4  11       16.39       16.43      0.98 o
   2   4  11        7.80        7.73      1.15 o
   3   4  11       18.62       19.99      1.09 o
   4   4  11        0.32       -1.59      1.59 o
   5   4  11       10.52       10.11      2.02 o
  -4   5  11       13.59       16.29      1.25 o
  -3   5  11        4.87        6.26      1.28 o
  -2   5  11        1.54        3.09      0.86 o
  -1   5  11       14.69       16.53      1.20 o
   0   5  11       60.04       60.97      1.92 o
   1   5  11        1.00       -0.56      1.64 o
   2   5  11        2.31        3.47      1.48 o
   3   5  11        3.55        4.74      1.08 o
   4   5  11        2.02        3.43      1.92 o
   5   5  11        7.91       10.19      0.98 o
  -4   6  11        0.00       -1.17      1.17 o
  -3   6  11        1.46       -0.35      1.15 o
  -2   6  11        0.87        1.96      0.68 o
  -1   6  11        2.37        2.97      0.82 o
   0   6  11        0.96        1.33      1.07 o
   1   6  11       15.40       16.54      1.21 o
   2   6  11       20.94       24.87      2.07 o
   3   6  11        0.00       -1.03      1.03 o
   4   6  11        7.63        7.59      0.88 o
   5   6  11        0.29        0.45      1.14 o
   6   6  11        5.91        7.37      1.63 o
  -3   7  11        0.50        0.54      2.06 o
  -2   7  11        4.68        5.33      0.89 o
  -1   7  11        1.56        1.10      1.08 o
   0   7  11        0.06        0.04      1.01 o
   1   7  11       14.95       18.57      1.03 o
   2   7  11        0.39       -0.37      1.01 o
   3   7  11        1.78        1.61      0.88 o
   4   7  11        0.00        0.02      1.05 o
   5   7  11        3.52        3.69      0.91 o
   6   7  11        1.91        3.05      0.86 o
  -2   8  11       11.36       10.12      1.05 o
  -1   8  11        0.05        0.01      1.34 o
   0   8  11        5.53        6.59      1.18 o
   1   8  11        1.41        1.06      0.82 o
   2   8  11        3.02        2.26      0.80 o
   3   8  11       11.43       11.07      1.02 o
   4   8  11        2.83        5.02      0.88 o
   5   8  11        2.81        3.60      0.89 o
  -1   9  11        2.97        4.79      0.91 o
   0   9  11       12.68       13.40      1.16 o
   1   9  11        2.10        0.68      0.86 o
   2   9  11        9.23        9.65      0.98 o
   3   9  11        1.10        2.36      1.06 o
   4   9  11        5.43        6.57      0.93 o
   5   9  11        5.97        5.86      0.94 o
   2  10  11        4.61        5.22      0.89 o
   3  10  11        0.35       -0.10      1.14 o
  -3   0  12       24.13       24.89      1.30 o
  -2   0  12        8.24        7.03      1.19 o
  -1   0  12       15.19       18.64      1.16 o
   0   0  12        5.40        5.90      1.47 o
  -4   1  12        0.52        0.22      1.16 o
  -3   1  12        6.46        5.95      0.91 o
  -2   1  12        8.28        8.82      1.01 o
  -1   1  12       39.30       43.45      1.51 o
   0   1  12       14.03       15.20      1.50 o
   1   1  12       30.21       30.68      1.48 o
  -4   2  12       19.29       22.81      1.25 o
  -3   2  12        0.59        0.64      1.96 o
  -2   2  12        7.08        7.52      0.88 o
  -1   2  12       15.44       16.35      1.07 o
   0   2  12        0.69        2.48      0.77 o
   1   2  12       21.26       25.51      1.38 o
   2   2  12        4.99        5.59      1.51 o
  -4   3  12        2.86        1.32      1.44 o
  -3   3  12        2.30        3.58      2.37 o
  -2   3  12        0.01       -1.08      1.50 o
  -1   3  12        0.12       -0.17      1.02 o
   0   3  12       16.01       15.69      1.03 o
   1   3  12        7.72       11.28      0.96 o
   2   3  12        1.16        1.48      0.94 o
   3   3  12       17.74       19.84      1.21 o
  -3   4  12        6.71        5.82      0.93 o
  -2   4  12        2.09        0.98      1.03 o
  -1   4  12        4.55        5.13      0.85 o
   0   4  12        2.45        2.98      2.06 o
   1   4  12        0.49        0.21      1.01 o
   2   4  12       17.97       18.76      1.12 o
   3   4  12        1.89        3.84      0.88 o
   4   4  12        0.43        2.09      1.08 o
  -3   5  12        0.74        1.53      0.81 o
  -2   5  12        1.36        2.65      0.95 o
  -1   5  12       30.56       26.96      1.33 o
   0   5  12        0.01        1.60      0.71 o
   1   5  12       12.17       12.62      1.18 o
   2   5  12       10.64       11.47      1.08 o
   3   5  12        0.75       -0.15      1.06 o
   4   5  12        7.94        9.15      1.15 o
  -2   6  12        0.78       -0.56      1.33 o
  -1   6  12        1.87       -0.10      1.28 o
   0   6  12        9.17        8.64      0.90 o
   1   6  12       25.68       25.35      2.39 o
   2   6  12        3.47        4.49      0.87 o
   3   6  12        9.80       10.89      0.99 o
   4   6  12        4.66        5.23      1.28 o
  -1   7  12        3.43        0.53      1.19 o
   0   7  12        2.86        4.94      3.33 o
   1   7  12        8.09       11.46      0.98 o
   2   7  12       10.99       10.82      1.06 o
   3   7  12       18.59       20.91      1.17 o
   4   7  12        4.67        5.27      0.94 o
   0   8  12        3.49        3.44      0.88 o
   1   8  12        4.39        3.22      0.84 o
   2   8  12       16.44       16.59      1.13 o
   3   8  12        6.26        7.38      1.00 o
 
